# Supplementary material for: Evaluation of the prognostic value of paraoxonase 1 in the recurrence and metastasis of hepatocellular carcinoma and establishment of a liver-specific predictive model of survival
Source: J Transl Med. 2018 Nov 26;16:327. doi: 10.1186/s12967-018-1707-0 (PMC6258254; doi:10.1186/s12967-018-1707-0)
Supplement: Supplementary file 1 — Additional file 1. 985 differentially expressed genes in HCC. [file 12967_2018_1707_MOESM1_ESM.xlsx]

## Sheet: mRNAnew
Additional file 1: Table S1
id	logFC	logCPM	PValue	FDR	Pvalue_KM
AACS	1.04045	3.78556	7.93e-14	6.55e-13	0.00446279
ABAT	-1.54692	8.32416	1.01e-21	2.03e-20	0.000216465
ABCC10	1.40216	3.63202	3.67e-36	3e-34	0.174871
ABCC4	1.64234	3.48535	3.1e-10	1.59e-09	0.0313627
ABCC5	1.13278	3.81457	9.46e-28	3.53e-26	0.00248565
ABCC9	-1.48457	4.81811	6.63e-15	6.36e-14	0.00886199
ABCD1	1.02326	4.95709	4.17e-14	3.58e-13	0.104254
ABHD6	-1.00434	5.12026	1.73e-15	1.78e-14	0.0675837
ABLIM3	-1.001	6.05763	1.3e-13	1.04e-12	0.619696
ACAA1	-1.47388	7.79032	2.44e-31	1.25e-29	0.0718057
ACAA2	-1.5321	8.37415	1.99e-29	8.77e-28	0.066733
ACACB	-1.15276	6.52299	9.25e-17	1.11e-15	0.184529
ACADM	-1.22812	6.76721	5.67e-21	1.05e-19	0.00886989
ACADS	-1.73338	6.76389	4.12e-46	8.17e-44	0.0105382
ACADSB	-1.70527	7.99309	8.56e-34	5.62e-32	0.00256569
ACAT1	-1.348	8.2955	7.31e-29	3.1e-27	0.00269161
ACLY	1.10036	6.42921	1.4e-25	4.23e-24	0.325248
ACSL1	-1.77178	9.29567	6.31e-28	2.42e-26	0.0101607
ACSL4	2.20365	7.97101	1.48e-11	9.17e-11	0.634896
ACSM3	-1.98621	5.0088	3.26e-29	1.41e-27	0.00110593
ACSM5	-1.80737	6.74956	1.04e-17	1.39e-16	0.0366992
ACYP1	1.17531	1.27631	1.08e-22	2.41e-21	0.000849411
ADAMTS1	-1.53439	4.81686	1.65e-22	3.63e-21	0.216865
ADAMTS13	-2.78123	3.34774	9.76e-124	1.91e-119	0.298752
ADCY6	1.21522	4.75241	1.83e-31	9.58e-30	0.0708825
ADGRA3	-1.13345	5.7495	1.65e-14	1.49e-13	0.00701711
ADGRG6	-1.27108	5.95768	2.63e-15	2.65e-14	0.671763
ADH1A	-1.73741	8.95746	1.71e-17	2.23e-16	0.00253916
ADH1B	-1.74204	10.9207	2.39e-14	2.1e-13	0.0823761
ADH1C	-1.49695	9.12178	6.33e-09	2.68e-08	0.00890397
ADH6	-1.45832	8.00579	6.69e-16	7.23e-15	0.0106726
ADK	-1.06172	5.64353	1.85e-23	4.51e-22	0.0509619
ADM	-1.28755	4.35299	6.3e-16	6.82e-15	0.0455688
AFM	-1.85913	7.5535	1.9e-19	3.09e-18	0.00298484
AFP	7.03153	9.167	5.04e-19	7.84e-18	0.894947
AGL	-1.44378	5.24946	8.04e-32	4.43e-30	0.0637987
AGTR1	-1.40185	5.30804	5.86e-20	9.92e-19	0.508889
AGXT	-1.14772	10.3803	9.76e-09	4.02e-08	0.0737021
AKR1B10	3.67145	9.03829	2.74e-13	2.1e-12	0.014841
AKR1C2	1.10297	8.28909	3.88e-05	9.56e-05	0.399857
AKR1C3	1.65727	8.37698	3.29e-23	7.8e-22	0.00498072
AKR1D1	-1.85886	6.33422	1.74e-13	1.37e-12	0.00109254
AKR7A3	-1.42022	6.29966	1.36e-10	7.41e-10	0.0258218
ALAS1	-1.18649	8.21477	3.78e-14	3.26e-13	0.0161404
ALB	-1.77821	15.9435	3.65e-26	1.18e-24	0.180185
ALDH1B1	-1.27596	7.16997	5.53e-19	8.55e-18	0.110986
ALDH2	-1.62041	9.80321	1.15e-33	7.43e-32	0.0186052
ALDH4A1	-1.01296	8.24843	1.56e-13	1.24e-12	0.427516
ALDH6A1	-1.69179	7.92719	5.57e-28	2.16e-26	0.000241818
ALDH8A1	-1.85419	6.64821	1.74e-26	5.83e-25	0.00594869
ALDOA	1.1635	8.54055	1.41e-12	9.83e-12	0.000220345
ALDOB	-1.48908	12.0875	2.67e-11	1.6e-10	0.00275093
ALPL	-1.53348	5.76601	5.74e-13	4.21e-12	0.00752656
AMN	-1.18641	5.29894	5.96e-06	1.65e-05	0.950534
ANG	-1.10998	8.9096	6.91e-09	2.9e-08	0.140647
ANGPTL3	-1.09433	8.48391	7.24e-10	3.54e-09	0.010708
ANK3	-1.09081	3.03707	7.92e-07	2.49e-06	0.129663
ANO1	-1.06717	6.12867	3.2e-06	9.21e-06	0.010975
ANXA10	-1.80425	4.2864	1.01e-15	1.07e-14	8.86e-05
ANXA2	1.22169	8.18191	1e-15	1.06e-14	0.0178787
AOX1	-1.38457	9.67006	1.03e-10	5.69e-10	0.0690793
APCS	-1.11422	9.80511	1.1e-07	3.91e-07	0.232236
APOA1	-1.2883	12.9927	2.43e-09	1.1e-08	0.00183607
APOBEC3B	1.9355	1.84438	9.26e-11	5.17e-10	0.113379
APOC3	-1.13254	12.0438	4.17e-08	1.58e-07	0.000564748
APOL6	-1.06541	6.77218	9.44e-20	1.57e-18	0.0216323
AQP3	-1.50557	5.99692	1.3e-25	3.96e-24	0.6304
AR	-1.08069	6.48278	1.59e-07	5.55e-07	0.0135712
ARG1	-1.02829	8.5607	2.5e-06	7.32e-06	0.0754739
ARHGEF11	1.19092	5.57758	6.95e-25	1.96e-23	0.499882
ARHGEF2	1.08272	4.677	1.02e-11	6.39e-11	0.275182
ARHGEF26	-1.21801	4.66581	2.87e-15	2.88e-14	0.00117705
ARID3A	2.53206	3.9757	2.08e-17	2.69e-16	0.00973177
ARL2	1.04746	4.19973	8.96e-11	5.01e-10	0.0540159
ART4	-1.06253	4.39774	2.94e-08	1.14e-07	0.109198
ASPA	-1.87814	1.92082	6.96e-24	1.77e-22	0.000245565
ASPH	1.00649	7.45414	6.72e-08	2.46e-07	0.988509
ASPM	3.78177	4.0879	2.63e-47	5.61e-45	0.00207115
ASPSCR1	1.2989	6.50467	5.99e-11	3.44e-10	0.432894
ASRGL1	1.25387	2.69432	1.25e-07	4.42e-07	0.00178256
ASS1	-1.72228	9.98979	5.26e-24	1.36e-22	0.106093
ATAD2	1.7553	5.40396	1.35e-23	3.33e-22	0.30504
ATF3	-1.69719	5.49589	9.48e-30	4.27e-28	0.306951
ATF5	-1.23872	9.39134	1.21e-07	4.28e-07	0.599137
ATP6V1C1	1.06139	6.06302	6.07e-19	9.31e-18	0.320871
AURKA	2.74289	4.03679	5.08e-43	7.23e-41	0.00179559
AXL	-1.33444	3.60129	5.48e-22	1.14e-20	0.225038
AZGP1	-1.51273	9.90282	2.65e-16	3.02e-15	0.00604631
B9D1	1.11463	3.19457	4.7e-11	2.74e-10	0.749406
BARD1	1.32391	1.76587	1.44e-15	1.5e-14	0.00161225
BCAM	1.06752	7.40647	2.38e-08	9.34e-08	0.657732
BCAT1	1.75001	2.6547	1.87e-12	1.29e-11	0.00585202
BCHE	-1.82315	5.75361	9.87e-16	1.05e-14	0.352682
BCKDHB	-1.46767	5.00493	3.43e-32	1.95e-30	0.00614592
BDH2	-1.25309	4.64614	6.96e-24	1.77e-22	0.00376245
BGN	-1.20639	7.89305	5.18e-11	3e-10	0.440868
BHLHE40	-1.34129	7.25615	2.62e-24	6.98e-23	0.208666
BHMT	-1.55549	8.64501	8.51e-10	4.11e-09	0.00359468
BICDL1	2.31992	3.49302	1.03e-20	1.87e-19	0.0719729
BIRC5	4.153	4.40747	2.33e-47	5.08e-45	9.29e-05
BLM	2.50345	1.57878	1.56e-27	5.69e-26	0.159593
BLVRA	1.29034	4.20791	8.15e-13	5.87e-12	0.474893
BSG	1.06127	8.67296	1.38e-16	1.63e-15	0.00126157
BUB1B	3.56667	2.42413	1.68e-40	2.01e-38	0.000214194
C1QB	-1.02582	6.93638	1.06e-08	4.37e-08	0.700868
C1QTNF1	-1.32642	5.17662	1.11e-08	4.56e-08	0.546922
C1QTNF3	4.09441	4.55363	5.85e-17	7.2e-16	0.390041
C1R	-1.72782	10.374	3.6e-36	2.98e-34	0.0814112
C1RL	-1.59913	7.1854	6.6e-53	2.64e-50	0.000591191
C1S	-1.28617	11.0282	7.15e-22	1.47e-20	0.161517
C5AR1	-1.07375	3.04475	4.33e-14	3.7e-13	0.620348
C6	-1.90831	8.31482	3.07e-22	6.58e-21	0.00517012
C8A	-1.77695	8.07279	1.67e-22	3.67e-21	0.00924513
C8B	-1.51314	8.50067	5.07e-20	8.63e-19	0.0042504
CA12	2.90981	4.45565	2.7e-10	1.4e-09	0.338707
CA2	-1.29072	6.01044	2.57e-13	1.97e-12	0.215241
CACYBP	1.10346	5.62559	1.4e-23	3.44e-22	0.0101903
CAD	1.31814	4.87361	2.63e-30	1.22e-28	6.63e-05
CAMK2B	-1.56675	2.23937	3.77e-08	1.44e-07	0.626472
CAPG	1.36289	4.8026	6.37e-09	2.69e-08	4.02e-05
CAT	-1.36762	8.60164	2.75e-27	9.8e-26	4.56e-05
CBFA2T2	1.24001	4.02878	1.49e-31	8.01e-30	0.0269376
CBR4	-1.12573	4.94718	7.24e-24	1.84e-22	7.19e-05
CCDC28B	2.41347	2.36543	4.41e-22	9.31e-21	0.0690515
CCDC93	1.00488	4.14594	1.88e-27	6.83e-26	0.00154665
CCHCR1	1.47657	4.82455	3.37e-29	1.46e-27	0.797938
CCL2	-1.35047	3.97222	1.42e-11	8.82e-11	0.0331291
CCL20	1.36712	5.13434	0.00014335	0.000324294	0.306748
CCL4	-1.33119	2.35668	7.49e-14	6.2e-13	0.72694
CCNA2	3.56252	3.52628	8.68e-36	6.9e-34	0.000877863
CCNB1	3.32925	4.22701	2.39e-48	5.8e-46	0.000144559
CCNB2	3.77873	3.12419	5.39e-49	1.41e-46	0.00943541
CCNE1	4.07509	2.79114	6.61e-26	2.09e-24	0.00240751
CCNE2	2.16287	0.999793	6.4e-22	1.32e-20	0.0030003
CCNF	2.24176	2.90425	2.48e-36	2.09e-34	8.98e-05
CCR1	-1.4738	2.35169	7.28e-21	1.34e-19	0.676672
CCT3	1.22112	8.30373	1.66e-29	7.37e-28	0.000331426
CD14	-1.36801	8.68942	1.04e-16	1.24e-15	0.0206919
CD160	-1.63691	-0.661953	9.75e-25	2.71e-23	0.310056
CD163	-1.94954	5.06408	4.1e-34	2.75e-32	0.672519
CD1D	-1.55648	2.77668	2.42e-17	3.1e-16	0.19657
CD24	2.08678	6.82679	7.82e-10	3.8e-09	0.13803
CD244	-1.63628	0.239836	1.83e-20	3.24e-19	0.0208889
CD300A	-1.24595	2.47492	1.91e-17	2.47e-16	0.829669
CD34	2.13041	5.24491	1.09e-49	3.24e-47	0.0270257
CD4	-1.92148	5.82074	4.11e-46	8.17e-44	0.0101018
CD5L	-2.99245	4.39041	4.56e-28	1.79e-26	0.00331501
CD69	-1.35751	1.374	7.04e-13	5.1e-12	0.00222179
CDA	-1.30645	4.28629	1.2e-10	6.6e-10	0.87383
CDC20	4.3305	4.03224	7.65e-45	1.28e-42	6.58e-08
CDC25B	1.07008	5.57971	6.78e-13	4.93e-12	0.00503848
CDC37L1	-1.53023	4.92569	1.75e-53	7.31e-51	0.00259549
CDC7	2.117	1.92636	4.75e-28	1.85e-26	3.23e-05
CDCA3	3.35432	2.72452	3.01e-45	5.47e-43	0.00358249
CDCA4	1.45226	2.53981	1.86e-24	5.04e-23	0.0063714
CDHR2	-1.85976	5.29392	2.38e-10	1.24e-09	0.430789
CDK1	3.54224	3.69445	3.17e-46	6.49e-44	0.000578995
CDKN2A	4.10535	3.82358	3.92e-39	4.1e-37	0.00790479
CDKN2C	2.36772	4.00061	1.15e-32	6.92e-31	0.004118
CDKN3	3.96553	2.93002	8e-55	3.83e-52	0.126534
CEACAM3	-1.50177	-2.59079	4.16e-11	2.44e-10	0.143396
CENPF	3.93861	4.34244	1.3e-51	4.8e-49	0.000523926
CENPJ	1.31215	2.2293	7.63e-22	1.56e-20	0.017355
CENPU	2.25716	3.1098	1.5e-29	6.68e-28	0.0568155
CENPX	1.14258	5.79758	1.15e-11	7.21e-11	0.90799
CEP250	1.1441	4.46674	2.39e-34	1.64e-32	0.000232962
CETP	-2.76279	3.22219	6.39e-61	4.33e-58	0.0716909
CFI	-1.3203	8.68036	3.82e-22	8.12e-21	0.103829
CHAF1A	1.52487	3.92776	1.02e-31	5.6e-30	0.0256419
CHEK2	1.03104	3.27387	1.26e-09	5.95e-09	0.50958
CHKA	1.17394	5.26206	9.53e-17	1.15e-15	0.0315344
CHML	1.77914	3.59991	6.12e-20	1.03e-18	0.0122944
CHN1	1.12596	1.61305	1.28e-07	4.52e-07	0.28968
CHST7	-1.00507	2.67121	4.29e-10	2.17e-09	0.0152586
CIB2	1.7012	1.40124	3.15e-10	1.62e-09	0.0467203
CISH	-1.15366	5.21	7.19e-15	6.85e-14	0.0452189
CITED2	-1.08368	5.20154	4.61e-18	6.43e-17	0.539031
CKAP2	1.30022	3.36133	3.04e-18	4.29e-17	0.0087521
CKAP4	1.03925	6.73521	1.76e-15	1.82e-14	0.0266996
CKB	2.08144	5.70986	3.73e-10	1.9e-09	0.417672
CKLF	1.09657	2.5602	4.4e-14	3.75e-13	0.00277136
CKS1B	1.28988	4.46769	3.46e-25	1.01e-23	0.00332304
CKS2	1.40154	3.97343	1.22e-17	1.62e-16	0.0160215
CLDN15	1.86681	5.39759	1.32e-14	1.21e-13	0.231255
CLEC1B	-5.18241	1.58986	2.02e-57	1.17e-54	3.9e-05
CLK2	1.08791	4.80092	1.38e-28	5.64e-27	0.212315
CLN3	1.1554	5.03802	2.88e-19	4.58e-18	0.531632
CLTCL1	1.19918	3.67047	4.67e-11	2.72e-10	0.399757
CNGA1	-1.22055	3.74029	2.28e-08	8.95e-08	0.0153275
CNIH4	1.13985	5.04815	1.21e-24	3.33e-23	0.0637833
COG2	1.0624	4.45375	2.73e-30	1.26e-28	0.259447
COL15A1	3.82072	4.36399	9.34e-49	2.41e-46	0.000255208
COL1A1	1.80134	8.53821	9.7e-10	4.64e-09	0.311652
COL1A2	1.42365	7.77664	6.25e-08	2.3e-07	0.880517
COL4A1	1.81725	7.53198	9.64e-25	2.68e-23	0.683428
COL4A2	1.67485	7.70279	3.01e-21	5.81e-20	0.646021
COL5A3	1.36258	5.75434	4.56e-08	1.72e-07	0.329382
COL7A1	2.74588	4.25854	1.1e-11	6.89e-11	0.89112
COLEC11	-1.38765	5.45281	2.35e-11	1.42e-10	0.29889
CP	-1.48539	9.71659	8.7e-18	1.17e-16	0.432803
CPE	1.36666	5.75947	3.57e-09	1.57e-08	0.872138
CPEB3	-2.20933	3.88191	3.28e-56	1.7e-53	1.5e-05
CPED1	-1.96219	3.98084	3.07e-27	1.09e-25	0.0927214
CPN2	-1.03945	7.94889	6.81e-09	2.87e-08	0.00106651
CPS1	-1.10776	10.6827	1.63e-05	4.26e-05	0.000137187
CPT2	-1.1344	6.00349	8.61e-23	1.95e-21	0.441599
CRHBP	-4.43836	3.67032	4.2e-77	7.5e-74	0.00347342
CRISPLD2	-1.06071	4.15701	1.52e-07	5.33e-07	0.0325062
CSF1R	-1.00729	4.79989	6.21e-11	3.55e-10	0.802553
CTBS	-1.0076	4.64085	5.92e-26	1.88e-24	0.168324
CTSK	2.02197	4.30131	8.2e-09	3.41e-08	0.597809
CTSV	4.58156	2.20558	4.8e-19	7.49e-18	0.000626116
CUEDC1	1.1024	4.09637	6.34e-18	8.66e-17	0.000123061
CUL7	1.20708	5.12473	9.18e-30	4.14e-28	0.800522
CXCL12	-2.65742	6.04502	6.1e-50	1.87e-47	0.628241
CXCL2	-1.51857	5.37786	4.92e-14	4.17e-13	0.020174
CXCR2	-2.21538	-1.15358	4.44e-25	1.29e-23	0.036683
CYP1A2	-3.17281	7.1431	7.05e-18	9.59e-17	0.674387
CYP2A6	-1.41459	9.69616	1.98e-05	5.1e-05	0.116543
CYP2B6	-2.56045	7.46931	2.6e-28	1.04e-26	0.0803246
CYP2C18	-1.15003	5.70457	1.41e-08	5.7e-08	0.55985
CYP2C19	-3.63876	1.34366	2.96e-44	4.72e-42	0.686391
CYP2C8	-2.62437	8.77195	1.53e-32	9.02e-31	0.000882123
CYP2C9	-1.73993	8.89533	9.8e-15	9.18e-14	0.000846196
CYP2E1	-1.47313	11.681	3.41e-06	9.77e-06	0.0711733
CYP2J2	-1.05268	6.32721	4.57e-11	2.67e-10	0.0858374
CYP39A1	-2.38167	4.45654	2.83e-23	6.77e-22	0.506933
CYP3A4	-1.60908	10.4716	1.1e-05	2.94e-05	0.011538
CYP3A43	-1.36096	2.21602	2.56e-07	8.67e-07	0.00139844
CYP4A11	-2.18097	8.71036	6.76e-28	2.58e-26	0.00485943
CYP4F2	-1.53896	6.86909	4.25e-13	3.19e-12	0.0112177
CYR61	-1.96933	5.95088	1.86e-37	1.69e-35	0.0612643
DAPK2	1.66236	3.47802	1.39e-17	1.83e-16	0.922831
DBN1	1.77501	4.57004	3.86e-14	3.32e-13	0.0872733
DCAF13	1.08722	5.05274	1.13e-17	1.5e-16	0.000699816
DCN	-2.30454	6.54213	1.12e-21	2.26e-20	0.0305023
DDX39A	1.51357	5.63743	8.69e-30	3.93e-28	0.00336489
DENND4B	1.09098	5.05818	5.34e-33	3.29e-31	0.0627771
DHODH	-1.72354	5.95578	2.27e-31	1.17e-29	0.252757
DHX34	1.20286	4.42581	1.38e-30	6.48e-29	0.0011194
DLC1	-1.22631	5.0748	5.84e-27	2.02e-25	0.00519328
DLG5	1.67741	3.83868	6.97e-17	8.5e-16	0.18231
DMD	-1.23374	5.14009	2.16e-18	3.11e-17	0.545322
DNA2	1.42187	1.77294	7.73e-19	1.17e-17	0.0123272
DNAJC12	-1.34882	4.11195	1.95e-10	1.04e-09	0.117048
DNASE1L3	-2.86178	4.76454	3.07e-53	1.26e-50	8.18e-06
DNMT1	1.22128	5.10419	1.86e-19	3.04e-18	0.0859552
DNMT3A	1.34803	4.45294	1.65e-23	4.03e-22	0.118679
DONSON	1.01376	3.62709	6.33e-18	8.66e-17	0.157523
DPT	-1.99772	2.88119	5.39e-12	3.5e-11	0.122064
DPYS	-1.1647	8.00159	6.28e-09	2.66e-08	0.00390227
DSCC1	2.12834	1.78724	4.75e-38	4.5e-36	0.00270366
DSE	-1.37898	2.8673	6.82e-22	1.4e-20	0.166651
DSN1	1.3274	3.95825	5.62e-28	2.18e-26	0.0488162
DSTYK	1.06918	3.38276	1.45e-19	2.37e-18	0.198689
DTNA	1.79438	4.01184	2.13e-13	1.66e-12	0.122503
DTYMK	1.37544	4.58216	4.54e-25	1.32e-23	8.91e-05
DUSP1	-1.63078	7.97364	1.4e-26	4.74e-25	0.0255709
DUSP10	-1.09412	5.24482	1.56e-17	2.05e-16	2.54e-05
DUSP5	-1.52027	4.43364	7.46e-19	1.13e-17	0.728108
DUSP6	-1.69439	6.20572	1.27e-45	2.32e-43	0.632184
DVL2	1.03217	4.11899	1.31e-22	2.91e-21	0.0156645
E2F1	3.75322	4.20483	8.53e-42	1.12e-39	0.000930864
ECHS1	-1.15811	9.16675	8.74e-23	1.97e-21	0.0125954
ECM1	-3.04055	3.82077	1.41e-92	6.94e-89	0.979966
ECT2	2.45347	3.49488	1.45e-31	7.82e-30	0.000836354
EDNRB	-1.40005	4.52643	5.7e-25	1.63e-23	0.0753553
EEF1A2	3.99681	6.3315	6.81e-13	4.95e-12	0.7891
EFNA4	1.60422	3.16823	2.87e-28	1.15e-26	0.000159065
EGR1	-2.55633	7.28074	2.45e-49	6.82e-47	0.142353
EGR2	-2.52917	2.04149	2.43e-44	3.94e-42	0.141065
EHD3	-2.12281	2.83096	2.36e-57	1.32e-54	0.267011
EHHADH	-1.23371	7.84925	3.56e-13	2.68e-12	0.00508438
EHMT2	1.37049	5.57029	2.34e-35	1.73e-33	4.67e-05
ELL3	1.23939	-1.34367	2.1e-14	1.86e-13	0.86357
ENAH	1.60657	6.02909	6.89e-25	1.95e-23	0.00694867
ENO3	-1.5822	5.31887	3.91e-12	2.6e-11	0.120046
ENPEP	-1.00366	5.50417	8e-10	3.88e-09	0.00427347
EPB41L4B	-1.51715	5.81745	1.03e-25	3.19e-24	0.381811
EPHA2	-2.04717	4.88386	1.48e-48	3.73e-46	0.385395
EPHX2	-1.46959	7.0371	3.81e-23	8.97e-22	0.002811
EPPK1	3.42205	3.2323	5.08e-18	7.04e-17	0.526811
ERLIN1	-1.2383	6.14702	2.65e-36	2.22e-34	0.663562
ESPL1	1.43587	3.29394	1.72e-10	9.21e-10	0.00196981
ESR1	-2.41907	3.5947	4.93e-26	1.58e-24	6.94e-05
ETFDH	-1.62222	5.93689	1.21e-41	1.55e-39	0.00267062
ETS2	-1.63825	7.63525	2.48e-48	5.93e-46	0.00605365
ETV4	3.04089	4.24869	3.26e-16	3.68e-15	0.00061404
EXOSC4	1.09147	5.24572	4.21e-09	1.84e-08	0.599754
EXPH5	-1.33287	2.78706	6.27e-08	2.31e-07	0.0613338
EZH2	2.46031	3.402	1.07e-45	1.99e-43	0.000154661
F11	-1.15394	6.04204	4.91e-12	3.2e-11	0.0519354
F13A1	1.81645	3.26689	2.1e-09	9.57e-09	0.318936
F8	-1.24503	3.81729	2.96e-19	4.72e-18	0.0618799
F9	-1.82955	7.99386	1.93e-14	1.72e-13	0.00443784
FABP4	2.79292	3.56745	1.15e-12	8.11e-12	0.0252687
FABP5	1.72821	2.5454	1e-15	1.06e-14	0.112938
FAHD2A	-1.09634	5.02977	1.8e-29	7.96e-28	0.120108
FAM13A	-1.82123	4.48871	3.7e-26	1.2e-24	0.640409
FAM149A	-1.30877	4.12289	2.51e-21	4.89e-20	0.00376494
FAM189B	1.72779	4.72502	1.89e-48	4.65e-46	0.00419963
FAM46A	-1.35731	4.81494	6.5e-25	1.84e-23	0.619605
FAM46C	-1.12066	3.52413	3.05e-11	1.82e-10	0.469961
FAM50A	1.13163	6.31077	1.16e-16	1.38e-15	0.086166
FANCA	1.08348	2.92	2.19e-14	1.94e-13	0.0103976
FANCG	1.52395	3.17765	1.92e-30	8.95e-29	0.0356894
FANCI	2.32838	3.47057	3.24e-36	2.7e-34	0.000916555
FASN	1.07353	9.40791	1.32e-07	4.66e-07	0.942216
FBP1	-1.97	8.37187	5.34e-25	1.53e-23	0.00507318
FBXL6	1.1715	4.80745	1.66e-15	1.72e-14	0.56707
FCGBP	1.50452	3.51206	1.63e-06	4.9e-06	0.0625221
FCGR2B	-1.6529	2.75237	5.41e-11	3.12e-10	0.246775
FCN1	-1.26315	1.84993	9.89e-12	6.23e-11	0.203834
FCN2	-4.84924	3.24583	2.57e-71	2.65e-68	0.0243443
FCN3	-4.06249	4.70251	2.03e-71	2.21e-68	0.00521679
FEN1	1.6875	4.69802	5.22e-34	3.46e-32	0.00888518
FERMT2	-1.02758	5.76525	1.3e-28	5.35e-27	0.0166333
FEZ1	-1.4174	2.22321	5.2e-21	9.7e-20	0.682057
FGA	-1.33507	13.5187	1.46e-14	1.33e-13	0.0235011
FGB	-1.54439	12.9193	5.72e-17	7.05e-16	0.00372462
FGF13	1.96569	2.52445	1.84e-11	1.12e-10	0.0915634
FGG	-1.34781	12.6843	5.31e-14	4.48e-13	0.00887131
FGL1	-1.25438	10.6229	6.21e-09	2.63e-08	0.783254
FGL2	-1.25003	4.08418	2.23e-16	2.57e-15	0.29399
FHL1	-1.0415	4.25605	2.72e-11	1.63e-10	0.304586
FHL2	-1.17283	3.61245	1.33e-11	8.3e-11	0.15948
FLAD1	1.07279	5.62089	6.03e-26	1.92e-24	0.241806
FLNC	3.32751	4.31752	1.34e-12	9.39e-12	0.0663333
FMO3	-1.07148	8.54333	2.03e-07	6.97e-07	0.000363278
FNDC4	-1.02477	5.68618	3.93e-09	1.72e-08	0.965551
FOS	-3.07344	6.90806	1.61e-59	1.05e-56	0.951011
FOSB	-3.21468	5.30669	3.67e-44	5.71e-42	0.0647184
FOXM1	3.66461	3.87063	5.3e-44	8.07e-42	0.000276824
FOXO1	-1.66398	5.00503	1.03e-36	8.78e-35	0.0140414
FPR1	-1.89707	1.49012	1.54e-21	3.07e-20	0.831906
FRMD4B	-1.31093	4.27339	1.75e-38	1.73e-36	0.47982
FRZB	1.1295	2.92556	3.27e-07	1.09e-06	0.0884462
FTCD	-1.33413	8.49065	1.62e-11	1e-10	0.00447671
FXN	-1.14235	3.69253	1.08e-29	4.82e-28	0.0313959
FXYD1	-1.78027	4.57199	2.7e-12	1.83e-11	0.483575
FZD6	1.00607	3.30404	8.49e-08	3.08e-07	0.331713
G0S2	-1.45236	6.66085	5.15e-10	2.57e-09	0.473691
G6PD	2.66546	5.26225	2.34e-23	5.66e-22	0.000440754
GABARAPL1	-1.01924	6.57673	3.51e-12	2.35e-11	0.000313516
GADD45B	-1.89798	7.25634	3.83e-34	2.59e-32	0.0580181
GADD45G	-1.31334	6.29694	7.31e-12	4.67e-11	0.0011221
GAL3ST1	2.53548	3.91023	6.88e-11	3.91e-10	0.110251
GALNT10	1.07353	4.15863	2.76e-19	4.42e-18	0.129265
GAREM1	-1.27756	3.52303	8.61e-21	1.57e-19	0.794618
GBP2	1.43245	6.34546	8.68e-16	9.28e-15	0.948342
GC	-1.18532	11.4161	7.45e-17	9.06e-16	0.0119597
GCDH	-1.24079	6.19749	1.9e-19	3.1e-18	0.00223688
GCGR	-1.34824	5.42364	1.34e-05	3.53e-05	0.113213
GCH1	-1.48087	5.4288	1.19e-22	2.65e-21	0.1347
GCKR	-1.05166	5.71612	2.59e-10	1.35e-09	0.370118
GDF2	-4.74339	1.48809	3.87e-28	1.53e-26	0.20669
GGH	1.00325	7.59736	5.96e-06	1.65e-05	0.153938
GGT5	-1.38169	4.82345	6.11e-13	4.47e-12	0.0213944
GHR	-2.41405	6.21067	1.7e-43	2.48e-41	0.00134281
GINS1	2.79799	2.94111	4.35e-34	2.91e-32	0.000128256
GINS2	1.84831	2.92568	2.12e-21	4.18e-20	0.0219821
GIPC2	-1.23131	3.81462	3.02e-13	2.3e-12	0.139528
GLA	1.22813	4.36715	9.67e-19	1.45e-17	0.0249639
GLS	1.11625	5.03946	4.86e-10	2.43e-09	0.316739
GLS2	-1.91905	3.33221	5.89e-11	3.39e-10	0.0750433
GLUL	2.12784	11.5466	6.84e-10	3.35e-09	0.927405
GLYAT	-1.9055	6.58018	1.55e-12	1.08e-11	0.0325069
GMNN	2.24553	5.10966	7.45e-38	6.93e-36	0.298511
GNAZ	3.68443	3.38737	1.3e-28	5.32e-27	0.0485749
GNB1L	1.07679	2.36489	9.25e-16	9.86e-15	0.00632791
GNE	-1.51521	6.41316	1.54e-31	8.25e-30	0.00465093
GNMT	-1.44587	6.58643	2.03e-08	8.03e-08	0.00056551
GOLM1	1.3128	6.35571	3.21e-09	1.43e-08	0.0660107
GPAA1	1.46974	7.72575	1.25e-23	3.09e-22	0.924374
GPC3	5.98964	9.22155	3.66e-36	3e-34	0.132194
GPD1	-1.56297	6.4837	7.2e-14	5.98e-13	0.150474
GPHN	-1.16139	4.85487	1.75e-18	2.56e-17	0.25645
GPR182	-3.34985	0.511125	3.65e-51	1.3e-48	0.00103682
GPR65	-1.14654	0.941526	1.12e-13	9.02e-13	0.00556459
GPSM2	1.65703	2.18459	9.05e-24	2.28e-22	3.7e-05
GRAMD1C	-1.53242	3.44972	1.72e-22	3.77e-21	0.00121115
GRHPR	-1.13183	8.42952	2.54e-17	3.25e-16	0.0948712
GSPT2	-1.06182	2.92702	1.95e-06	5.79e-06	0.913689
GSTA4	1.12951	4.6415	1.3e-10	7.1e-10	0.94349
GSTM1	-1.3468	5.94528	0.000810569	0.00162886	0.685048
GSTM5	-1.20984	0.658152	5.64e-05	0.000135673	0.0017718
GSTZ1	-1.96611	5.68502	3.72e-37	3.26e-35	0.0535705
GTF2IRD1	1.16278	3.60484	1.38e-18	2.04e-17	0.0505053
GTPBP2	1.0197	4.94727	1.27e-20	2.28e-19	0.000875269
GTSE1	3.58502	2.16957	6.35e-41	7.94e-39	0.000826091
H2AFX	1.50816	4.61837	4.97e-21	9.33e-20	0.00105542
H2AFY2	1.00207	3.9064	0.00010345	0.000238932	0.188036
H2AFZ	1.2249	6.45791	1.24e-23	3.08e-22	0.000275837
H2BFS	1.44866	-4.53561	0.00130112	0.00253243	0.120423
HAAO	-1.31307	7.2702	9.74e-17	1.17e-15	0.0312033
HABP2	-1.06257	8.511	2.91e-08	1.13e-07	0.165584
HAMP	-3.56662	6.99182	3.95e-29	1.69e-27	0.177376
HAO1	-1.39351	7.66282	7.43e-15	7.06e-14	0.0277399
HAO2	-2.30706	6.16603	2.51e-17	3.21e-16	0.00490747
HBB	-2.03278	4.50764	3.42e-21	6.54e-20	0.241386
HDAC11	1.8137	4.39419	3.85e-33	2.38e-31	0.00436123
HDAC4	1.02049	3.13518	3.48e-17	4.39e-16	0.354324
HELLS	2.49882	2.75272	9.89e-29	4.08e-27	0.000581226
HERC5	-1.33815	3.38426	1.1e-13	8.85e-13	0.409123
HEY1	1.36497	2.41292	8.25e-16	8.83e-15	0.335723
HGF	-2.032	3.51242	5.66e-19	8.73e-18	0.303183
HGFAC	-1.72195	6.6777	1.13e-08	4.61e-08	0.0137496
HGH1	1.10979	5.50852	1.19e-14	1.1e-13	0.17882
HIC2	1.30333	2.67468	1.56e-12	1.09e-11	0.713433
HIST1H1C	1.51079	7.10979	5.84e-10	2.9e-09	0.346241
HIST1H2AJ	2.34416	-3.9766	7.29e-08	2.66e-07	0.194234
HIST1H2BE	1.72391	-2.74377	7.3e-11	4.14e-10	0.530472
HIST1H2BH	2.55448	-2.78005	1.34e-08	5.42e-08	0.487506
HIST1H2BK	1.02851	4.92449	5.54e-09	2.37e-08	0.207557
HIST2H2AA3	1.631	-4.22594	0.00273838	0.00505176	0.0611325
HIST3H2A	2.75653	1.10712	8.58e-11	4.81e-10	0.133623
HIVEP1	-1.10341	4.04948	6.88e-25	1.95e-23	0.92961
HK2	1.58749	3.29095	3.48e-06	9.96e-06	0.0177706
HK3	-1.36915	1.88242	5.83e-15	5.63e-14	0.766523
HKDC1	1.68519	5.13462	5.32e-09	2.28e-08	0.0219457
HMGA1	1.75916	6.19879	3.95e-21	7.51e-20	0.00046205
HMGB2	1.438	5.33331	7.7e-22	1.58e-20	0.00934644
HMGCL	-1.2325	7.3732	1.37e-24	3.74e-23	0.0393332
HMGCS2	-1.13709	10.3503	2.58e-10	1.34e-09	1.79e-05
HMMR	3.29263	2.93261	1e-43	1.51e-41	1.26e-05
HMOX1	-1.32098	6.21213	8.56e-14	7.02e-13	0.594404
HOMER3	1.28993	3.45305	4.62e-11	2.7e-10	0.0013986
HOPX	1.28842	1.52696	4.13e-07	1.35e-06	0.187949
HP	-1.97069	13.3214	1.94e-19	3.16e-18	0.146972
HPS5	-1.47223	5.0603	7.29e-30	3.31e-28	0.244976
HPX	-1.68855	11.4271	7.56e-20	1.27e-18	0.00384787
HRAS	1.02861	4.5309	1.16e-13	9.35e-13	0.0680411
HRG	-1.11996	11.2359	6.57e-06	1.81e-05	5.27e-05
HS3ST3B1	-1.48646	5.10565	1.04e-18	1.56e-17	0.00616631
HSD17B6	-1.32458	8.86397	2.48e-11	1.49e-10	0.00575567
HSP90AB1	1.01601	9.84297	7.29e-23	1.67e-21	0.61874
HSPB1	1.70569	8.95748	4.95e-21	9.29e-20	0.554009
HSPB8	1.47626	4.06614	5.09e-06	1.42e-05	0.018065
ID2	-1.39911	7.35807	1.9e-33	1.2e-31	0.0293892
IDUA	1.28177	3.93959	1.07e-20	1.94e-19	0.10055
IER2	-1.2882	6.09256	3.37e-33	2.1e-31	0.0126549
IFIT1	-1.05247	5.58585	1.45e-07	5.08e-07	0.248483
IGF1	-1.2488	3.22048	3.26e-08	1.26e-07	0.0170068
IGF2BP2	2.34132	3.92322	3.23e-12	2.17e-11	0.215317
IGFALS	-3.13593	5.59236	1.04e-35	8.18e-34	0.000435787
IGFBP3	-1.93724	7.75568	4.1e-35	2.96e-33	0.148481
IGFBP4	-1.00204	9.87613	3.96e-16	4.4e-15	0.0160106
IGSF3	2.5995	3.69858	2.32e-20	4.07e-19	0.00716676
IL18R1	-1.43466	2.21003	3.19e-19	5.06e-18	0.0320622
IL1B	-1.77732	0.525173	5.02e-20	8.56e-19	0.200902
IL1RAP	-1.98833	5.27014	4.17e-45	7.3e-43	0.673313
IL2RB	-1.11399	2.9351	2.25e-10	1.18e-09	0.115806
IL33	-1.58169	3.40679	4.16e-17	5.2e-16	0.00122508
ILF2	1.00979	6.80049	1.94e-31	1.01e-29	0.000751647
INTS8	1.02766	4.3899	2.11e-23	5.13e-22	0.0919832
IRAK1	1.34903	6.72395	6.29e-26	1.99e-24	0.000415172
IRF8	-1.52342	4.13424	2.3e-27	8.29e-26	0.0281666
ITGA6	1.48016	5.85976	6.57e-22	1.36e-20	0.899923
ITGA9	-1.81178	3.72444	2.85e-35	2.08e-33	0.570392
ITIH1	-1.02991	10.7465	1.29e-09	6.05e-09	0.000114905
IVD	-1.16243	7.40858	4.6e-28	1.8e-26	0.000302128
JAG2	1.71298	3.40112	3.09e-21	5.94e-20	0.96831
JRK	1.80719	2.95684	2.23e-38	2.17e-36	0.330636
JUN	-1.50158	7.32177	9.6e-31	4.65e-29	0.610084
JUNB	-1.51201	6.76388	4.06e-31	2.02e-29	0.732918
KAT2A	1.54232	5.61717	1.23e-35	9.49e-34	0.457718
KAZN	-1.45716	1.55119	2.61e-12	1.77e-11	0.0307768
KCND3	-1.84907	4.04578	1.31e-13	1.05e-12	0.18519
KCNJ15	-1.35663	0.780825	1.28e-11	7.99e-11	0.224112
KDELR3	1.04995	4.42236	4.14e-07	1.36e-06	0.00720403
KDM8	-2.36816	4.7461	1.62e-39	1.8e-37	0.0159799
KIAA0040	-1.048	4.32545	1.45e-16	1.7e-15	0.344013
KIAA0907	1.35213	4.55769	3.6e-32	2.04e-30	0.00987196
KIF14	3.15477	1.98797	1.86e-38	1.82e-36	0.000765468
KIF20B	1.0478	2.33264	1.4e-12	9.81e-12	0.00820658
KIF2C	3.99005	3.11595	6.44e-47	1.34e-44	2.84e-06
KIF4A	3.97202	3.26149	3.71e-49	9.84e-47	0.000117391
KIFC1	3.82747	3.72229	2.3e-50	7.66e-48	0.000245292
KITLG	1.17798	2.73421	7.18e-10	3.51e-09	0.00193246
KLC2	1.18873	3.66676	1.67e-24	4.52e-23	0.0347979
KLF10	-1.40075	5.7755	3.43e-28	1.36e-26	0.331568
KLF11	-1.1762	4.96827	3.25e-25	9.54e-24	0.970463
KLF4	-1.11861	3.5323	7.92e-10	3.85e-09	0.99458
KLF6	-1.29009	7.0742	7.05e-25	1.98e-23	0.0315193
KLKB1	-1.57195	6.69285	2.89e-22	6.22e-21	0.00363751
KLRD1	-1.24338	0.917291	1.74e-12	1.2e-11	0.00258628
KMO	-1.76393	4.72949	1.42e-18	2.09e-17	0.0852442
KNTC1	1.98763	3.45834	1.36e-25	4.12e-24	0.0021406
KPNA2	1.48187	5.68875	1.02e-25	3.14e-24	3.44e-06
LAGE3	1.18769	4.4903	1.83e-14	1.63e-13	0.0458161
LAMA3	2.36608	4.6943	7.4e-14	6.13e-13	0.585704
LAMC1	1.42712	6.98321	1.3e-22	2.89e-21	0.224271
LAPTM4B	1.60802	6.72761	2.72e-14	2.38e-13	0.000182915
LCAT	-2.52069	6.18707	3.38e-45	6.03e-43	0.000314582
LCN2	4.77412	7.67817	2.28e-18	3.27e-17	0.466894
LDLR	-1.45617	6.72586	5.57e-31	2.74e-29	0.208359
LECT2	-1.07576	6.50759	5.6e-05	0.000134724	0.00490413
LEF1	3.04756	2.61504	2.93e-21	5.69e-20	0.391368
LGALS4	1.06276	8.3209	0.000519271	0.00107633	0.224269
LIFR	-2.78814	4.13619	3.66e-63	2.57e-60	0.09071
LIG1	1.19145	4.74637	4.98e-25	1.44e-23	0.341242
LILRA2	-1.93251	0.297028	7.15e-40	8.3e-38	0.758409
LILRB1	-1.12454	1.85419	1.01e-11	6.38e-11	0.452444
LILRB5	-1.89733	2.84762	1.25e-35	9.65e-34	0.0296208
LIMK2	1.03116	4.8292	6.73e-11	3.82e-10	0.168808
LIN37	1.0503	1.69836	8.3e-28	3.13e-26	0.682744
LIPG	-1.05136	5.3974	4.01e-09	1.75e-08	0.132283
LMNB1	1.2774	4.39098	2.49e-13	1.92e-12	0.0123856
LMNB2	1.35226	4.56289	5.58e-21	1.04e-19	0.0237112
LOXL2	1.66691	3.71973	2.71e-26	8.95e-25	0.150083
LPA	-2.27865	5.1558	7.65e-28	2.9e-26	0.0119302
LPCAT1	1.45307	5.21187	3.54e-13	2.67e-12	6.47e-08
LRRC1	2.37809	3.20765	4.77e-19	7.45e-18	0.0111789
LRRC14	1.56084	4.66742	7.73e-41	9.54e-39	0.163553
LSM4	1.03322	6.54318	2.05e-17	2.64e-16	0.115796
LTBP2	1.24074	4.70121	1.39e-07	4.89e-07	0.202584
LY6E	-1.9656	7.4339	8.1e-20	1.35e-18	0.929563
LYVE1	-2.94285	3.08191	1.83e-50	6.19e-48	0.901084
LYZ	2.23037	8.06576	5.26e-10	2.62e-09	0.239285
MAD2L1	2.22824	2.83901	3.2e-31	1.61e-29	0.000113797
MAFG	1.35103	4.18702	2.9e-22	6.24e-21	9.83e-06
MAN1A1	-1.12303	7.30451	1.83e-21	3.63e-20	0.225511
MAN1C1	-1.64106	4.44292	4.78e-20	8.17e-19	0.020206
MANF	1.06121	6.50491	1.23e-13	9.85e-13	0.302363
MAP1B	1.11027	3.71924	7.12e-09	2.99e-08	0.0631097
MAP2	1.63273	4.34	1.56e-10	8.42e-10	0.34623
MAP2K1	-1.22254	5.33904	6.38e-69	5.97e-66	0.341597
MAPK13	1.62063	3.98362	9.26e-08	3.34e-07	0.496865
MARCO	-4.83198	3.95837	5.48e-74	8.27e-71	0.820062
MASP1	-1.55045	6.96399	7.49e-27	2.58e-25	0.000350108
MAST2	1.11345	4.71458	4.99e-27	1.75e-25	0.0290313
MAT1A	-1.75142	9.98422	8.55e-28	3.22e-26	0.0275028
MBL2	-1.77746	6.70506	2.33e-15	2.37e-14	0.210154
MBNL2	-1.3185	5.78669	7.57e-29	3.17e-27	0.0764141
MCAM	1.39875	5.58793	4.61e-20	7.89e-19	0.494297
MCC	-1.68578	4.00158	3.97e-24	1.03e-22	0.950638
MCL1	-1.21018	8.3743	4.99e-45	8.59e-43	0.481414
MCM2	2.46736	4.85619	1.1e-31	5.97e-30	0.00106
MCM3	1.59869	5.95803	1.23e-30	5.84e-29	0.00371182
MCM4	1.67309	5.38109	5.39e-26	1.72e-24	0.0324511
MCM5	1.46905	5.70629	1.26e-24	3.47e-23	0.0277527
MCM6	1.80329	4.77022	2.94e-31	1.49e-29	7.76e-05
MCM7	1.53941	6.2632	1.42e-24	3.86e-23	0.000226131
MCTP1	1.59933	2.76554	2.96e-10	1.53e-09	0.855472
MDK	3.86005	7.19974	2.54e-33	1.6e-31	0.132575
MECOM	1.19823	2.51022	5.88e-10	2.91e-09	0.861232
MELK	3.85155	2.58512	3.22e-49	8.66e-47	0.00243261
MFAP2	1.84499	1.29518	1.23e-07	4.35e-07	0.0100013
MFSD10	1.12569	4.51387	1.27e-11	7.94e-11	0.00969697
MFSD6	1.24963	3.33308	4.1e-12	2.72e-11	0.350956
MICAL1	1.07326	3.75958	2.63e-09	1.18e-08	0.137436
MICB	1.32036	2.03268	1.44e-12	1.01e-11	0.068553
MKI67	3.41445	4.76157	9.37e-41	1.14e-38	0.000437477
MLLT11	1.38951	2.50727	2.65e-07	8.95e-07	0.983672
MLYCD	-1.21502	4.85679	8.03e-27	2.76e-25	0.0533826
MMP11	3.82681	3.97166	9.67e-31	4.66e-29	0.402805
MMP9	2.07617	4.01668	2.11e-09	9.61e-09	0.00747256
MOGAT2	-2.17195	5.28939	4.25e-17	5.31e-16	0.0119683
MPC1	-1.49331	6.41264	1.52e-35	1.16e-33	0.518226
MPDZ	-1.04905	5.71786	1.01e-10	5.61e-10	0.00292548
MPPED1	-1.40482	3.49935	3e-08	1.16e-07	0.174481
MRAS	1.06528	3.78729	5.05e-09	2.17e-08	0.9104
MRC1	-1.04977	4.98658	7.58e-06	2.07e-05	0.145627
MS4A6A	-1.78612	4.58302	4.94e-35	3.51e-33	0.461419
MSH2	1.3496	3.87761	8.31e-33	5.05e-31	0.000568059
MSRA	-1.33383	4.92299	2.09e-27	7.55e-26	0.0185819
MT1E	-2.53082	7.6453	1.35e-19	2.22e-18	0.296631
MT1F	-2.87821	5.93306	3.16e-23	7.5e-22	0.969458
MT1G	-2.43725	8.59116	6.75e-12	4.34e-11	0.648476
MT1H	-2.88287	5.38526	8.3e-15	7.84e-14	0.954874
MT1HL1	-2.45348	-4.02328	3.6e-10	1.84e-09	0.00301644
MT1M	-2.21048	5.42723	4.49e-10	2.26e-09	0.718445
MT1X	-2.48294	8.1382	1.89e-21	3.74e-20	0.0181067
MT2A	-2.40458	9.59055	2.74e-25	8.08e-24	0.146309
MTHFD1	-1.16665	8.00421	2.54e-14	2.23e-13	0.0416578
MTMR11	1.97671	3.53255	1.08e-15	1.14e-14	0.279541
MTTP	-1.00996	7.45035	4.78e-08	1.79e-07	0.706397
MUC13	5.22344	6.92092	7.46e-19	1.13e-17	0.420983
MUT	-1.28065	6.91018	6.09e-28	2.35e-26	0.000622547
MXD3	2.7384	3.17203	1.71e-52	6.72e-50	0.0243929
MXRA5	-1.00532	3.12197	9.09e-06	2.46e-05	0.152142
MYBL2	4.61126	4.29017	3.82e-40	4.49e-38	0.00075453
MYC	-1.13727	5.80983	2.06e-10	1.09e-09	0.490432
MYO19	1.26085	4.67549	7.33e-29	3.1e-27	0.00419973
N4BP2L1	-1.38911	4.69163	6.79e-33	4.14e-31	5.88e-05
NAA10	1.01098	5.19378	6.81e-14	5.67e-13	0.166433
NAA40	1.13761	3.37229	3.82e-25	1.11e-23	0.002745
NAAA	-1.59647	4.39374	2.11e-39	2.26e-37	0.230789
NAMPT	-1.46259	7.45029	7.84e-21	1.44e-19	0.857383
NARF	1.00777	5.3221	2.31e-16	2.65e-15	0.297541
NAT1	-1.24673	2.31429	2.63e-27	9.41e-26	0.0108274
NAT9	1.28093	4.64909	8.8e-28	3.3e-26	0.0823717
NAV3	2.29995	2.41009	2.86e-10	1.48e-09	0.509787
NCAPD2	1.47153	4.691	2.99e-24	7.92e-23	0.0337012
NCAPG	3.86132	3.07188	1.12e-47	2.53e-45	0.000263674
NCAPG2	1.29654	3.46095	6.47e-19	9.9e-18	0.00603653
NCOR1	-1.09562	5.81663	4.37e-31	2.17e-29	0.00973979
NDC80	3.36738	2.76248	4.26e-48	9.95e-46	0.000953207
NDRG1	1.23539	7.72813	7.36e-09	3.09e-08	0.0233731
NDRG2	-1.4426	7.66877	1.34e-32	7.98e-31	2.95e-05
NDRG3	1.03439	4.44964	3.06e-21	5.88e-20	0.00206499
NDUFA4L2	2.91056	4.6036	1.22e-30	5.8e-29	0.227825
NEB	2.97781	4.23367	1.22e-15	1.28e-14	0.458729
NECAB3	1.53912	5.32502	6.48e-27	2.24e-25	0.915103
NEK2	3.99502	2.80536	1.29e-48	3.28e-46	8.39e-05
NES	1.30968	5.06558	6.55e-17	8e-16	0.829214
NEU1	1.22019	6.81385	1.21e-21	2.42e-20	0.0841093
NFIL3	-1.37112	5.61003	3.68e-30	1.68e-28	0.582941
NIPAL2	1.04381	4.8626	1.02e-09	4.85e-09	0.335497
NMB	2.22513	2.08585	4.12e-22	8.72e-21	0.530196
NME1	1.2487	5.80463	1.77e-15	1.82e-14	0.0268113
NNMT	-2.18582	9.3359	3.42e-18	4.82e-17	0.174305
NOL12	1.20783	1.80084	8.91e-26	2.77e-24	0.405265
NOTCH3	2.08098	5.30561	1.37e-25	4.16e-24	0.232539
NQO1	4.84787	7.33878	5.41e-20	9.2e-19	0.021922
NR0B2	-1.01836	6.08027	1.37e-07	4.83e-07	0.708394
NR1I2	-1.30758	5.17007	1.01e-08	4.14e-08	0.00393003
NR3C2	-1.31556	2.93507	2.3e-19	3.71e-18	0.0202899
NR4A1	-2.1164	4.99047	1.7e-31	9e-30	0.0224951
NR4A2	-1.84595	3.395	6.65e-21	1.23e-19	0.47114
NR4A3	-2.17291	2.20744	4.01e-28	1.58e-26	0.0169441
NR6A1	1.3144	2.63262	1.18e-14	1.09e-13	0.247012
NRBF2	-1.06079	4.518	6.95e-45	1.19e-42	0.315944
NTF3	-3.47986	0.285336	8.7e-72	1e-68	0.00216251
NUDT1	1.86566	3.23532	1.91e-25	5.73e-24	0.000628818
NUPR1	1.10626	8.01062	1.26e-08	5.13e-08	0.601055
NUSAP1	2.31975	4.29425	3.5e-33	2.18e-31	0.0126081
NVL	1.03543	3.53033	5.1e-32	2.85e-30	0.00558054
OAS2	-1.09954	5.23373	1.1e-08	4.5e-08	0.279227
OGDHL	-1.36834	6.66407	3.12e-11	1.86e-10	0.0440165
OLFML2A	2.43197	3.20539	2.71e-34	1.84e-32	0.179316
OLFML3	-1.4932	3.45932	7.55e-15	7.16e-14	0.211267
ORC6	2.90513	1.5038	1.32e-34	9.14e-33	0.0561492
ORM1	-1.79043	11.5647	3.78e-22	8.04e-21	0.100324
OSBPL3	1.80523	2.91363	1.98e-24	5.32e-23	0.119958
OSGIN1	1.03194	7.74697	7.23e-06	1.98e-05	0.83021
OTC	-1.07199	6.75358	2.06e-06	6.11e-06	0.0334804
OXLD1	1.07413	4.2398	1.38e-15	1.44e-14	0.541044
P2RY13	-1.89803	1.13961	2.08e-31	1.08e-29	0.396045
P4HA2	1.4944	4.97351	4.45e-21	8.39e-20	0.100467
PABPC1	1.01694	9.64447	1.38e-12	9.66e-12	0.0776875
PABPC3	1.19063	-1.52663	5.81e-09	2.48e-08	0.0752996
PAFAH1B3	2.02193	4.02261	4.79e-18	6.67e-17	0.00990364
PAIP2B	-1.34474	3.99064	7.16e-12	4.59e-11	0.0192684
PAQR4	2.05875	2.66226	2.14e-22	4.68e-21	0.0197292
PBLD	-1.70603	6.75992	8.15e-28	3.08e-26	0.00481839
PCDH17	1.41142	2.57664	8.76e-17	1.06e-15	0.241519
PCK2	-1.18054	8.82466	4.26e-13	3.19e-12	0.0160247
PCNA	1.1219	5.90208	4.34e-21	8.2e-20	0.0362645
PDE2A	-1.45904	3.2629	7.52e-23	1.72e-21	2.82e-06
PDGFA	2.0079	4.42119	2.57e-21	4.99e-20	0.453635
PDGFRB	1.19033	5.91498	1.95e-12	1.34e-11	0.539088
PDK4	-1.14725	7.42784	1.63e-07	5.68e-07	0.00581569
PDLIM5	-1.0334	6.37952	8.64e-28	3.25e-26	0.118209
PDZK1IP1	3.03287	5.77835	9.09e-11	5.08e-10	0.993967
PEA15	1.2168	6.68251	1e-33	6.51e-32	0.00550287
PEG10	4.57646	7.31017	7.25e-14	6.02e-13	0.102961
PELI2	-1.43721	1.09996	1.32e-14	1.21e-13	0.0197579
PEMT	-1.26758	6.0089	1.83e-18	2.65e-17	0.0777941
PFKP	1.53709	4.07182	1.47e-07	5.15e-07	0.0170143
PGM1	-1.18559	7.48281	3.61e-27	1.28e-25	0.00645855
PGP	1.20996	4.37682	1.99e-16	2.31e-15	0.735236
PHGDH	-1.45038	6.41432	1.12e-13	9.02e-13	0.173442
PHLDA1	-2.41452	6.53771	8.89e-54	3.88e-51	0.14873
PIAS3	1.06413	3.37875	1.91e-18	2.77e-17	0.958189
PIEZO2	1.18395	4.64581	2.99e-11	1.78e-10	0.691075
PIGC	1.11595	4.85614	3.27e-32	1.87e-30	0.00191847
PIK3C2G	-1.16289	3.27777	2.97e-07	9.94e-07	0.0725684
PIK3R2	1.30586	0.367713	3.96e-11	2.33e-10	0.324901
PIR	1.00438	4.84155	6.95e-09	2.92e-08	0.140624
PKM	1.84857	7.27087	2.55e-13	1.96e-12	0.000136124
PKMYT1	3.22402	2.4183	2.69e-44	4.33e-42	0.00410299
PLA2G4C	1.29472	4.33184	8.93e-13	6.4e-12	0.931343
PLA2G6	1.37382	3.75029	4.87e-19	7.59e-18	0.814706
PLAC8	-2.26001	1.58662	1.33e-24	3.65e-23	0.0238831
PLAU	1.27921	3.12435	1.15e-09	5.44e-09	0.41789
PLCB1	1.59914	3.81188	2.57e-14	2.25e-13	0.0517904
PLCG1	1.03551	5.01628	6.38e-18	8.71e-17	0.0313338
PLG	-1.65114	10.5126	1.22e-19	2e-18	0.00883785
PLIN1	-1.60062	3.40682	7.73e-14	6.39e-13	0.0303579
PLIN2	-1.60938	8.5548	2.84e-26	9.33e-25	0.613275
PLK3	-1.56861	3.00116	1.7e-37	1.55e-35	0.976308
PLOD3	1.08198	6.88873	5.53e-24	1.42e-22	0.800345
PLP2	1.55725	5.10568	2.16e-12	1.48e-11	0.110272
PLPP3	-1.6136	6.779	8.57e-40	9.84e-38	0.000213758
PLPPR1	1.70703	4.11745	1.79e-10	9.59e-10	0.755913
PLSCR4	-1.87853	4.38714	3e-50	9.65e-48	0.212814
PLVAP	2.95425	6.48892	7.99e-66	7.13e-63	0.00213971
PLXNA1	1.3338	4.19405	1.06e-16	1.27e-15	0.00848611
PLXNC1	1.88884	3.90834	1.86e-16	2.16e-15	0.134943
PNRC1	-1.39483	6.66244	8.26e-42	1.09e-39	0.274661
PODXL	1.62085	5.09684	4.98e-22	1.04e-20	0.0224304
POLA2	1.34603	3.65414	3.92e-27	1.38e-25	0.00550017
POLD1	1.33223	4.24938	3.08e-28	1.23e-26	0.000623141
POLE2	1.67812	2.0203	2.09e-21	4.11e-20	0.049396
POLG2	1.04684	2.60597	7.65e-23	1.75e-21	0.0360289
PON1	-1.31356	8.39099	1.9e-10	1.01e-09	1.33e-05
PON3	-1.44905	7.29064	5.64e-19	8.69e-18	0.000359763
PPOX	1.2151	4.09717	3.19e-32	1.83e-30	0.469917
PPP1R1A	-1.08912	6.29607	1.01e-05	2.72e-05	0.0522192
PRC1	3.28361	3.98917	8.99e-50	2.72e-47	0.000193383
PRELP	-1.11556	4.33823	4.47e-06	1.26e-05	0.245698
PRG4	-1.2889	7.33295	7.95e-08	2.89e-07	0.596276
PRIM1	1.34565	2.924	5.48e-19	8.47e-18	0.00323471
PRKAA2	1.95666	3.65663	9.21e-11	5.15e-10	0.00865141
PRKCB	-1.12611	1.99071	3.76e-10	1.91e-09	0.317488
PROS1	-1.16336	7.57538	5.37e-23	1.25e-21	0.0807375
PROZ	-1.53901	4.69045	3.31e-14	2.88e-13	0.00605844
PRPF3	1.04616	4.91502	6.01e-25	1.71e-23	0.0017599
PRSS3	1.42629	3.41923	0.00292233	0.00536419	0.470081
PSMC3IP	1.66694	0.742321	1.98e-23	4.82e-22	0.000713061
PSMD4	1.13872	7.9036	1.71e-20	3.03e-19	0.7946
PSPH	1.50382	4.3534	7.16e-21	1.32e-19	0.0119617
PTCRA	-1.06994	-2.27121	1.33e-06	4.04e-06	0.878023
PTGS2	-2.41953	0.516295	1.11e-30	5.32e-29	0.686437
PTH1R	-3.22313	2.51449	1.49e-74	2.43e-71	0.084961
PTP4A3	2.59907	4.63921	2.84e-23	6.79e-22	0.0721359
PTPN14	1.25812	3.2864	4.45e-11	2.6e-10	0.289642
PTTG1	3.78838	3.89618	1.26e-45	2.32e-43	0.00139503
PXDC1	-1.27952	6.80011	8.65e-32	4.75e-30	0.161903
PXMP2	-1.00344	6.13549	8.3e-13	5.97e-12	0.301976
PYCR1	2.55059	4.20146	7.05e-13	5.11e-12	0.0284007
PYGB	1.46937	6.13092	8.77e-23	1.98e-21	0.0605086
PZP	-4.2827	4.33585	3.43e-56	1.73e-53	0.00216189
QDPR	-1.01972	6.90885	1.44e-15	1.49e-14	0.0239592
RACGAP1	2.47935	3.70201	3.86e-46	7.81e-44	0.00189521
RAD51AP1	2.3314	1.80994	1.13e-27	4.19e-26	0.00306564
RAD9A	1.01244	3.55717	2.16e-22	4.71e-21	0.829803
RAMP1	1.14543	6.56203	2.93e-06	8.49e-06	0.124431
RAP2A	1.074	4.91846	5.84e-16	6.35e-15	0.052003
RARRES1	1.68383	3.31918	6.08e-08	2.24e-07	0.495958
RBM3	1.01103	6.78214	4.58e-22	9.64e-21	0.566622
RBMS3	-1.49508	1.99446	4.79e-26	1.54e-24	0.0239449
RCAN1	-2.34559	6.0869	1.43e-73	1.86e-70	0.00566684
RCL1	-1.40704	5.1875	2.19e-22	4.77e-21	0.000183003
RDH16	-1.9648	7.74782	1.32e-17	1.75e-16	0.000885368
RECQL4	2.74764	4.24473	2.82e-35	2.08e-33	0.00156042
RFC3	1.12275	2.93485	2.35e-16	2.69e-15	0.885163
RFC4	1.79245	3.78278	4.71e-35	3.37e-33	0.00554136
RFX5	1.21753	4.93985	1.86e-25	5.59e-24	0.865715
RFXANK	1.14432	4.79667	4.36e-19	6.85e-18	0.0305594
RGN	-1.03195	7.27313	1.21e-10	6.64e-10	0.00831337
RGS5	1.46992	6.46858	1.52e-15	1.58e-14	0.0489334
RHBDF2	1.10657	4.33003	7.28e-15	6.93e-14	0.0726263
RHBG	2.76454	5.4831	7.15e-08	2.61e-07	0.722759
RHOB	-1.41293	9.14711	5.2e-25	1.5e-23	0.0032291
RIDA	-1.18074	8.25415	4.44e-13	3.32e-12	0.0019015
RIPK4	-1.32851	4.58243	8.74e-29	3.64e-27	0.0336026
RNASEH2A	1.94096	4.1748	1.23e-34	8.61e-33	0.00316635
RND3	-2.44954	5.56253	8.8e-74	1.23e-70	0.828856
RNF125	-1.83511	3.61915	9.82e-31	4.73e-29	0.00149273
RNF43	1.17095	4.86794	1.2e-06	3.69e-06	0.689618
ROBO1	2.95513	5.90702	2.23e-26	7.4e-25	0.0702529
RPL8	1.21181	10.4827	4.08e-11	2.39e-10	0.148621
RRAGD	1.03934	4.84837	4.71e-10	2.36e-09	0.053861
RRM2	3.14559	4.64401	6.33e-42	8.45e-40	0.0013092
RTN2	1.33579	2.97267	7.06e-10	3.46e-09	0.239543
RUSC1	1.43173	4.27894	1.69e-31	8.97e-30	0.0205756
S100A10	1.31165	6.99696	1.22e-14	1.13e-13	0.0409884
S100A8	-1.02464	2.50816	0.000198141	0.000438885	0.829059
S100P	5.95304	5.86203	6.57e-19	1e-17	0.0435351
SAC3D1	1.34358	3.87137	3.02e-21	5.82e-20	0.0616501
SALL2	1.52377	2.07377	5.25e-07	1.7e-06	0.445492
SARDH	-1.42835	6.86404	1.91e-22	4.18e-21	5.26e-05
SATB1	-1.04002	3.44483	6.49e-11	3.7e-10	0.361726
SBF1	1.07077	5.46513	1.74e-20	3.1e-19	0.305148
SCAMP3	1.32705	6.58009	1.31e-33	8.41e-32	0.128491
SCARA3	1.60132	4.20323	2.08e-10	1.1e-09	0.974491
SCGN	2.22125	3.64485	9.44e-09	3.9e-08	0.338011
SCP2	-1.31656	8.75165	5.43e-21	1.01e-19	0.00170131
SCRIB	1.36875	6.45143	8.78e-27	3e-25	0.464093
SEC24B	-1.00357	5.21892	4.85e-21	9.12e-20	0.0201764
SEMA3F	1.32929	4.2308	5.06e-33	3.12e-31	0.0367019
SEMA3G	1.15878	3.23254	4.47e-10	2.25e-09	0.00317851
SERPINA1	-1.03783	14.4051	6.77e-13	4.92e-12	0.628422
SERPINA10	-1.11042	7.97973	7.33e-14	6.08e-13	0.00504049
SERPINA3	-1.07779	4.47397	1.7e-07	5.91e-07	0.116433
SERPINA4	-1.10998	8.01371	1.18e-08	4.82e-08	0.00257239
SERPINB8	-1.42484	3.47106	1.08e-19	1.78e-18	0.243233
SERPINB9	-1.55283	3.64091	1.78e-32	1.04e-30	0.478951
SERPINE2	1.22771	4.50561	1.81e-05	4.69e-05	0.0660393
SERPINF2	-1.21638	10.2892	3.44e-14	2.98e-13	0.00118112
SERPING1	-1.17193	11.3176	6.06e-19	9.3e-18	0.11874
SERPINH1	1.12862	6.47276	3.54e-14	3.06e-13	0.692068
SERPINI1	1.96405	2.65221	9.37e-16	9.98e-15	0.0283327
SF3B4	1.1087	6.12671	1.38e-27	5.08e-26	3.11e-05
SFI1	1.32948	3.75097	4.59e-18	6.41e-17	0.706582
SFN	3.88949	4.82842	2.5e-19	4.01e-18	0.000542585
SGK1	-1.09169	6.0345	3.55e-11	2.1e-10	0.339942
SHARPIN	1.01717	6.25106	2.56e-15	2.58e-14	0.595746
SHMT1	-1.22762	8.12109	1.64e-14	1.48e-13	0.00970995
SIGLEC1	-1.33472	3.52924	2.37e-17	3.03e-16	0.849405
SIGLEC15	1.73006	1.48981	4.01e-07	1.32e-06	0.855328
SIGLEC7	-2.01092	0.542087	2.75e-39	2.93e-37	0.671192
SIPA1L3	1.22471	4.56889	2.71e-19	4.33e-18	0.719902
SIRT7	1.07757	4.26527	1.31e-19	2.15e-18	0.36089
SKAP1	-1.49215	3.2343	5.01e-15	4.87e-14	0.10282
SLC10A1	-1.45644	7.3924	6.7e-08	2.46e-07	9.82e-05
SLC16A2	-1.10942	6.21493	3.07e-11	1.84e-10	0.00163183
SLC19A3	-1.42388	4.03878	9.02e-16	9.62e-15	0.642402
SLC1A1	-1.37277	5.38479	2.54e-10	1.33e-09	0.223245
SLC1A3	1.22126	2.7716	6.64e-08	2.44e-07	0.525297
SLC22A1	-2.3196	8.22191	4.87e-17	6.05e-16	2.67e-05
SLC26A2	1.26309	3.04281	7.67e-21	1.41e-19	0.225031
SLC27A2	-1.27396	7.35838	1.6e-12	1.11e-11	0.0281541
SLC27A5	-1.45325	9.02225	1.3e-11	8.12e-11	0.0264344
SLC28A1	-1.19163	5.43602	9e-07	2.8e-06	0.125945
SLC2A1	1.16935	3.2967	5.49e-06	1.53e-05	8.76e-05
SLC2A2	-1.10906	8.65665	2.1e-09	9.58e-09	8.36e-05
SLC2A6	1.13986	3.18885	1.68e-07	5.84e-07	0.11933
SLC35D1	-1.30225	6.26367	6.75e-33	4.13e-31	0.115806
SLC36A1	1.07298	2.971	3.54e-18	4.99e-17	0.000307598
SLC38A2	-1.58336	7.90866	1.02e-37	9.39e-36	0.413756
SLC38A4	-1.45885	8.24347	7.45e-16	7.99e-15	0.00193417
SLC38A6	1.23116	2.99774	8.73e-23	1.97e-21	0.00977086
SLC39A14	-1.59449	8.4859	7.59e-37	6.51e-35	0.148517
SLC3A1	-1.01108	3.62994	0.00295507	0.00541892	0.651917
SLC46A3	-1.30723	5.62438	1.5e-10	8.11e-10	0.00240195
SLC4A4	-1.19304	4.89727	6.28e-09	2.66e-08	0.413859
SLC50A1	1.28273	6.19702	1.93e-21	3.81e-20	0.0386653
SLC52A2	1.4579	4.72217	2.38e-20	4.16e-19	6.52e-05
SLC6A12	-1.08392	5.77137	9.24e-08	3.33e-07	0.277349
SLC6A8	2.95962	4.74111	7.55e-17	9.16e-16	0.0638556
SLC7A2	-1.66491	7.72269	2.68e-20	4.66e-19	0.00561945
SLC7A6	1.876	1.8173	2.66e-22	5.76e-21	0.0403734
SLC7A8	-1.4076	2.87285	4.81e-16	5.29e-15	0.940465
SLCO1B1	-1.23772	7.07515	2.34e-10	1.23e-09	0.00670793
SLCO1B3	-1.96573	4.72419	2.38e-08	9.32e-08	0.433803
SMC4	1.32125	3.9956	9.25e-12	5.86e-11	0.0315576
SMG5	1.39444	6.95327	3.15e-35	2.3e-33	5.8e-05
SMIM14	-1.03069	7.56295	5.2e-19	8.07e-18	0.0007256
SMYD2	1.07362	5.72906	5.6e-13	4.12e-12	0.571959
SMYD3	1.55635	2.6432	4.38e-20	7.51e-19	0.141119
SNAI2	1.14328	3.49391	2.09e-06	6.17e-06	0.958501
SNCAIP	1.51893	1.64622	2.35e-07	7.98e-07	0.875231
SNRPB	1.2118	7.0087	7.36e-24	1.87e-22	0.0207762
SNRPD2	1.0885	6.81726	1.09e-11	6.83e-11	0.199793
SNRPE	1.23829	5.67101	1.27e-24	3.5e-23	0.178747
SNX15	1.20544	-0.889357	9.07e-17	1.09e-15	0.744616
SOCS2	-2.13079	4.46257	2.31e-35	1.72e-33	4.83e-06
SOCS3	-2.28839	5.54728	1.79e-36	1.52e-34	0.71822
SOCS7	1.56021	3.01857	1.4e-30	6.58e-29	0.000786507
SORL1	-1.27459	6.63659	1.79e-17	2.32e-16	0.0112887
SORT1	1.26674	5.5569	2.74e-13	2.1e-12	0.140165
SOWAHC	-1.11064	5.32455	3.11e-26	1.01e-24	0.846653
SOX12	1.45411	4.63	8.48e-17	1.03e-15	0.00622646
SOX4	1.265	4.99628	2.21e-07	7.56e-07	0.0534717
SOX9	1.29572	4.95029	1.94e-06	5.77e-06	0.504338
SPAG4	1.49297	2.52363	8.75e-12	5.55e-11	0.151366
SPAG5	1.41024	4.68915	1.77e-16	2.07e-15	0.0270182
SPARCL1	2.81474	7.10885	2.6e-16	2.97e-15	0.0191246
SPATS2	1.6284	3.89035	4.47e-44	6.91e-42	3.98e-06
SPDL1	1.8616	2.54388	7.75e-40	8.95e-38	0.00212206
SPDYE2	1.2453	-3.48501	1.55e-05	4.04e-05	0.672972
SPG20	-1.32368	3.11215	2.67e-14	2.33e-13	0.832529
SPINK1	2.93276	8.28645	1.54e-08	6.21e-08	0.0217132
SPP1	4.32982	9.22841	6.23e-17	7.66e-16	7.19e-05
SPP2	-1.55024	6.72151	3.5e-09	1.54e-08	0.000287173
SPRY2	-1.49386	3.68438	6.85e-46	1.34e-43	0.427485
SPTBN2	-1.1867	5.1154	5.51e-10	2.74e-09	0.0172605
SQLE	1.69195	6.45649	1.87e-14	1.67e-13	0.0970079
SQSTM1	1.12853	9.37482	2.68e-10	1.39e-09	0.0360446
SRC	1.20336	4.82092	1.04e-09	4.93e-09	0.00451699
SRD5A1	-1.27887	5.71397	1.62e-17	2.11e-16	0.0103459
SRD5A2	-1.93108	4.75441	1.14e-13	9.2e-13	0.00358438
SRGN	-1.07809	5.04989	9.06e-14	7.4e-13	0.118604
SRPX	-1.72435	2.36124	4.67e-12	3.06e-11	0.350656
SSR2	1.25006	7.94337	1.96e-24	5.28e-23	0.0829713
ST3GAL6	-1.33858	4.78274	5.57e-19	8.6e-18	0.25918
STAB1	-1.0767	5.81667	2.9e-17	3.7e-16	0.796466
STAB2	-4.82989	2.3004	7.01e-112	6.88e-108	0.2284
STARD5	-1.45257	2.47824	8.36e-22	1.71e-20	0.000548573
STC1	1.13595	3.62048	1.02e-07	3.66e-07	0.746161
STEAP3	-1.65618	6.9801	7.25e-26	2.28e-24	0.0195829
STEAP4	-1.62998	4.28429	4.8e-13	3.57e-12	0.000113098
STIL	2.43923	1.97819	1.49e-35	1.14e-33	0.00314963
STK39	2.0459	3.34814	8.21e-17	9.94e-16	0.000944403
STMN1	2.17243	6.08766	2.4e-34	1.64e-32	5.94e-05
STXBP6	1.73141	3.45911	1.32e-20	2.37e-19	0.572623
SUCLG2	-1.00901	7.08643	2.56e-21	4.98e-20	0.154241
SUCO	1.17376	5.03329	1.32e-25	4.02e-24	0.0233547
SULF1	1.40224	3.92234	2.92e-06	8.46e-06	0.730424
SULT1A1	-1.07111	6.55351	4.99e-11	2.9e-10	0.746815
SULT1C2	3.64214	3.96573	2.37e-17	3.03e-16	0.0589659
SULT1E1	-1.02369	3.15952	0.00027745	0.000598478	0.40004
SULT2A1	-1.05656	9.12834	2.53e-06	7.4e-06	0.0277493
SYNE1	-1.25832	4.57428	2.98e-29	1.3e-27	0.0234643
SYNGR1	1.11229	3.65691	3.55e-05	8.8e-05	0.2046
TACC3	2.16574	4.62754	2.24e-31	1.16e-29	0.00599165
TACSTD2	-1.46945	2.5651	7.11e-07	2.25e-06	0.722853
TARBP1	1.84666	4.76831	1.38e-39	1.55e-37	0.311431
TAT	-1.23274	10.0027	9.68e-06	2.61e-05	0.000355564
TBC1D16	1.75776	5.32555	1.36e-39	1.53e-37	0.38388
TBC1D31	1.43829	2.42678	4.1e-34	2.75e-32	0.0122729
TBCE	1.15109	4.93955	5.82e-31	2.86e-29	0.794585
TBXA2R	-1.76779	1.88691	7.42e-45	1.26e-42	0.00977516
TCF3	1.08633	4.92676	5.11e-25	1.47e-23	0.00734242
TCOF1	1.10986	5.13294	2.1e-26	6.99e-25	0.000580393
TDO2	-1.75792	7.91603	1.4e-14	1.28e-13	0.143552
TEK	-1.34878	2.66499	1.8e-14	1.61e-13	2.64e-05
TERT	8.74179	2.52729	1.81e-31	9.5e-30	0.163841
TESC	2.80418	4.65242	6.44e-13	4.69e-12	0.0184386
TGFBR3	-1.08166	4.64132	9.76e-12	6.16e-11	0.0157593
THBD	-1.22976	3.48162	3.43e-15	3.41e-14	0.122725
THBS1	-1.63241	6.93035	4.56e-18	6.37e-17	0.469192
THBS4	5.81397	4.13919	2.28e-38	2.21e-36	0.11247
THY1	2.57552	5.44696	2.09e-39	2.25e-37	0.843285
TK1	2.40651	4.9749	2.46e-31	1.26e-29	0.000458949
TKFC	-1.02441	7.43398	8.44e-09	3.51e-08	0.0401613
TKT	1.56448	8.11777	1.07e-15	1.13e-14	0.011124
TLR3	-1.12505	3.00687	7.51e-15	7.14e-14	0.00553942
TLR4	-1.43946	3.00996	9.33e-26	2.89e-24	0.290307
TM6SF2	-1.08329	4.05598	2.99e-08	1.15e-07	0.0504284
TMCO3	1.31349	5.1842	2.26e-16	2.59e-15	0.000319561
TMED3	1.25698	4.97948	1.27e-06	3.88e-06	0.243294
TMEM106C	1.55086	5.88471	5.05e-27	1.77e-25	3.39e-05
TMEM184B	1.00679	5.04395	2.24e-22	4.87e-21	0.000153786
TMEM206	1.38086	1.96698	1.26e-33	8.1e-32	0.000179323
TMEM45A	-1.14526	5.31058	1.58e-06	4.76e-06	0.159157
TMEM47	-1.01368	4.11277	8.59e-10	4.15e-09	0.323566
TMPRSS2	-1.24007	5.28206	1.24e-16	1.48e-15	0.144434
TMSB10	1.42552	8.87815	5.45e-10	2.71e-09	0.0164411
TNFSF4	1.79328	1.73707	1.18e-14	1.1e-13	0.0154291
TOP2A	3.97153	5.22854	4.67e-45	8.11e-43	0.000455239
TP53I3	1.90426	4.84049	2.9e-20	5.02e-19	0.200657
TPM2	1.94342	5.35227	5.94e-20	1.01e-18	0.03513
TPX2	2.16935	4.68329	3.71e-25	1.09e-23	0.000130028
TRAF5	1.52488	2.61702	9.34e-20	1.55e-18	0.375654
TREM2	1.62742	2.2554	5.98e-10	2.96e-09	0.0362972
TRIB1	-1.94194	6.88403	5.84e-58	3.58e-55	0.212076
TRIM16	3.03057	3.97576	1.32e-21	2.66e-20	0.0067607
TROAP	4.27283	2.9893	4.77e-50	1.49e-47	0.00474244
TSPAN15	1.27386	3.9206	2.13e-08	8.39e-08	0.0324765
TSPAN7	-1.00986	3.67836	7.06e-12	4.52e-11	0.638749
TSPAN8	1.87392	6.36678	5.27e-09	2.26e-08	0.274129
TTC13	1.45656	3.79024	9.08e-40	1.04e-37	0.404634
TTLL4	1.49403	4.3696	4.49e-15	4.39e-14	0.00530492
TTR	-1.44691	11.3132	3.37e-11	2.01e-10	0.0042126
TUBA1B	1.01051	6.33457	1.07e-12	7.61e-12	0.0136731
TUBA4B	1.48566	-0.319499	5.05e-06	1.41e-05	0.290275
TUBB3	2.07261	-1.40695	1.72e-07	5.98e-07	0.106618
TUBG1	1.14353	5.0254	4.76e-23	1.12e-21	0.000701242
TXNRD1	1.45317	7.32471	2.14e-13	1.67e-12	0.194742
TYMS	1.847	4.14226	4.98e-21	9.34e-20	0.0190062
UBAP2L	1.05115	6.57345	4.41e-32	2.48e-30	0.00146955
UBE2C	4.16307	3.73326	1.16e-43	1.74e-41	0.0134204
UBE2S	2.02332	3.83859	5.85e-27	2.02e-25	0.000792903
UGP2	-1.07146	8.1936	5.72e-18	7.88e-17	0.00530208
UNC119B	1.2175	3.67978	1.81e-18	2.64e-17	0.0486677
UNKL	1.09381	2.92292	2.48e-15	2.5e-14	0.144827
USP21	1.21535	3.8044	9.25e-36	7.32e-34	0.0506547
VNN1	-1.41125	7.18704	1.04e-08	4.29e-08	0.779442
VPS28	1.01189	7.33789	1.46e-11	9.07e-11	0.612961
VPS45	1.17396	4.68662	1.29e-47	2.87e-45	0.00875726
VPS72	1.12177	5.16164	3.53e-29	1.52e-27	0.00193687
VSIG4	-1.86972	3.34315	7.41e-25	2.08e-23	0.906217
VWF	1.59172	6.19553	1.9e-14	1.7e-13	0.058732
WDYHV1	1.1873	3.09248	5.37e-18	7.43e-17	0.0791928
WFDC1	-1.05964	0.903531	5.02e-08	1.88e-07	0.0190505
WFS1	1.06614	5.22968	8.4e-18	1.13e-16	0.0365931
WHRN	1.54875	2.90449	6.47e-21	1.2e-19	0.386728
XDH	-1.22088	6.07414	4.3e-09	1.87e-08	0.00278205
YEATS2	1.09491	3.8244	2.99e-26	9.79e-25	0.00193684
ZC2HC1C	-1.36027	2.01156	4.88e-35	3.48e-33	0.0342153
ZC3H3	1.18026	4.99829	6.92e-24	1.77e-22	0.119758
ZCCHC24	-1.04454	5.2782	1.36e-25	4.13e-24	0.0106577
ZEB2	-1.12999	3.67439	5.73e-16	6.24e-15	0.386305
ZFP36	-2.11912	7.24503	6.24e-65	4.9e-62	0.129584
ZFP36L1	-1.05299	7.81643	7.6e-32	4.2e-30	0.753558
ZG16	-1.70017	3.84466	4.16e-12	2.76e-11	0.0217476
ZKSCAN3	1.48094	2.7847	1.92e-24	5.17e-23	0.114439
ZNF219	1.33095	4.64643	1.51e-28	6.09e-27	0.244928
ZNF468	1.07633	2.81723	1.34e-06	4.08e-06	0.112172
ZNF512B	1.00856	5.11415	1.68e-18	2.47e-17	0.507767
ZNF580	1.18886	3.2652	6.27e-17	7.68e-16	0.1093
ZNF692	1.7393	4.22444	3.71e-37	3.26e-35	0.0847624
ZNF696	1.25933	2.78711	1.61e-25	4.86e-24	0.360761
ZNF7	1.00372	3.93919	4.27e-23	1e-21	0.794983
ZNF85	1.41648	0.316174	1.19e-10	6.54e-10	0.134505
ZNF93	1.21336	0.506554	2.22e-07	7.57e-07	0.118597
ZSCAN16	1.17684	1.76341	1.44e-20	2.58e-19	0.832955
ZSCAN2	1.05144	2.94665	8.06e-23	1.84e-21	0.200741
ZSCAN31	1.43169	3.55589	7.5e-11	4.24e-10	0.791422
ZSCAN9	1.0539	2.66363	1.33e-23	3.29e-22	0.288201
ZWINT	2.52645	3.89488	1.16e-35	9.04e-34	0.000961558
