# Supplementary material for: Evaluation of the prognostic value of paraoxonase 1 in the recurrence and metastasis of hepatocellular carcinoma and establishment of a liver-specific predictive model of survival
Source: J Transl Med. 2018 Nov 26;16:327. doi: 10.1186/s12967-018-1707-0 (PMC6258254; doi:10.1186/s12967-018-1707-0)
Supplement: Supplementary file 2 — Additional file 2. Log-rank P values of genes in blue module. [file 12967_2018_1707_MOESM2_ESM.xlsx]

## Sheet: Table S2.txt
Additional file 2: Table S2
Gene_Id	Log-rank P-value
PON1	1.33e-05
CBR4	7.19e-05
ABAT	0.000216465
ALDH6A1	0.000241818
IVD	0.000302128
STARD5	0.000548573
C1RL	0.000591191
RDH16	0.000885368
RIDA	0.0019015
YEATS2	0.00193684
CDC37L1	0.00259549
ACAT1	0.00269161
FGB	0.00372462
HPX	0.00384787
C8B	0.0042504
ENPEP	0.00427347
F9	0.00443784
SERPINA10	0.00504049
EHHADH	0.00508438
C6	0.00517012
HSD17B6	0.00575567
ALDH8A1	0.00594869
TCF3	0.00734242
PLG	0.00883785
FGG	0.00887131
C8A	0.00924513
ALDH2	0.0186052
STEAP3	0.0195829
FGA	0.0235011
SLC27A5	0.0264344
MAT1A	0.0275028
HAO1	0.0277399
ACSM5	0.0366992
MTHFD1	0.0416578
