# Supplementary material for: Evaluation of the prognostic value of paraoxonase 1 in the recurrence and metastasis of hepatocellular carcinoma and establishment of a liver-specific predictive model of survival
Source: J Transl Med. 2018 Nov 26;16:327. doi: 10.1186/s12967-018-1707-0 (PMC6258254; doi:10.1186/s12967-018-1707-0)
Supplement: Supplementary file 3 — Additional file 3. Expression values of PON1 in 8 HCC datasets from TCGA and GEO databases. [file 12967_2018_1707_MOESM3_ESM.xlsx]

## Sheet: 工作表1
Additional file 3: Table S3, 1432 samples for validation
id	label	PON1	Dataset
GSM358103	tumor	11.6151	GSE14323
GSM358104	tumor	11.9473	GSE14323
GSM358105	tumor	11.0192	GSE14323
GSM358106	tumor	11.6553	GSE14323
GSM358107	tumor	11.4695	GSE14323
GSM358108	tumor	8.41239	GSE14323
GSM358109	tumor	11.905	GSE14323
GSM358110	tumor	11.6506	GSE14323
GSM358111	tumor	10.1388	GSE14323
GSM358112	tumor	11.0675	GSE14323
GSM358113	tumor	12.0681	GSE14323
GSM358114	tumor	11.9832	GSE14323
GSM358115	tumor	11.4468	GSE14323
GSM358116	tumor	11.5714	GSE14323
GSM358117	tumor	11.8428	GSE14323
GSM358118	tumor	12.136	GSE14323
GSM358119	normal	11.4176	GSE14323
GSM358120	tumor	11.3935	GSE14323
GSM358121	tumor	11.7587	GSE14323
GSM358122	tumor	11.571	GSE14323
GSM358123	normal	10.7545	GSE14323
GSM358124	tumor	11.229	GSE14323
GSM358125	tumor	10.8122	GSE14323
GSM358126	tumor	10.8829	GSE14323
GSM358127	tumor	10.7951	GSE14323
GSM358128	normal	10.3257	GSE14323
GSM358129	tumor	12.0414	GSE14323
GSM358130	tumor	11.2295	GSE14323
GSM358131	tumor	10.3058	GSE14323
GSM358132	tumor	11.018	GSE14323
GSM358133	tumor	11.9248	GSE14323
GSM358134	tumor	11.9194	GSE14323
GSM358135	tumor	11.0393	GSE14323
GSM358136	normal	9.44213	GSE14323
GSM358137	tumor	11.4542	GSE14323
GSM358138	normal	11.7139	GSE14323
GSM358139	tumor	11.2045	GSE14323
GSM358140	tumor	10.0974	GSE14323
GSM358141	normal	11.8169	GSE14323
GSM358142	normal	11.7838	GSE14323
GSM358143	tumor	12.3169	GSE14323
GSM358144	tumor	11.7331	GSE14323
GSM358145	normal	10.5271	GSE14323
GSM358146	tumor	12.116	GSE14323
GSM358147	normal	11.1699	GSE14323
GSM358148	normal	11.6356	GSE14323
GSM358149	normal	11.7809	GSE14323
GSM358151	tumor	12.2	GSE14323
GSM358152	tumor	11.8582	GSE14323
GSM358153	normal	11.7383	GSE14323
GSM358154	normal	11.8555	GSE14323
GSM358155	tumor	11.2964	GSE14323
GSM358156	tumor	11.4996	GSE14323
GSM358157	tumor	10.5901	GSE14323
GSM358158	tumor	11.9121	GSE14323
GSM358159	tumor	11.6959	GSE14323
GSM358160	tumor	11.5802	GSE14323
GSM358161	normal	11.8735	GSE14323
GSM358162	normal	11.4305	GSE14323
GSM358163	tumor	11.7424	GSE14323
GSM358164	tumor	11.8675	GSE14323
GSM358165	normal	11.2473	GSE14323
GSM358166	tumor	11.3056	GSE14323
GSM358167	tumor	10.7685	GSE14323
GSM358168	normal	11.9941	GSE14323
GSM358169	normal	11.5874	GSE14323
GSM358170	normal	12.25	GSE14323
GSM358171	tumor	11.3551	GSE14323
GSM358172	normal	12.2197	GSE14323
GSM358173	tumor	11.0613	GSE14323
GSM358174	tumor	11.8378	GSE14323
GSM358175	normal	12.298	GSE14323
GSM358176	normal	11.4453	GSE14323
GSM358177	normal	10.6847	GSE14323
GSM358178	normal	11.9058	GSE14323
GSM358179	normal	11.2585	GSE14323
GSM358180	normal	11.1977	GSE14323
GSM358181	normal	11.2504	GSE14323
GSM358182	normal	10.9075	GSE14323
GSM358183	normal	10.9497	GSE14323
GSM358184	normal	9.83613	GSE14323
GSM358185	normal	11.6041	GSE14323
GSM358186	normal	11.8865	GSE14323
GSM358187	tumor	8.48407	GSE14323
GSM358188	normal	11.1116	GSE14323
GSM358189	tumor	11.8312	GSE14323
GSM358190	tumor	11.7493	GSE14323
GSM358191	tumor	10.4918	GSE14323
GSM358192	tumor	11.7639	GSE14323
GSM358193	normal	10.8976	GSE14323
GSM358194	normal	9.93232	GSE14323
GSM358195	normal	11.3502	GSE14323
GSM358196	tumor	10.1621	GSE14323
GSM358197	tumor	11.0064	GSE14323
GSM358198	tumor	10.95	GSE14323
GSM358199	tumor	10.7874	GSE14323
GSM358200	tumor	10.2904	GSE14323
GSM358201	normal	10.833	GSE14323
GSM358202	tumor	11.3669	GSE14323
GSM358203	normal	10.9657	GSE14323
GSM358204	tumor	11.8666	GSE14323
GSM358205	normal	11.3398	GSE14323
GSM358206	normal	10.3048	GSE14323
GSM358207	tumor	11.7067	GSE14323
GSM358208	normal	11.3525	GSE14323
GSM358209	normal	12.1536	GSE14323
GSM358210	normal	11.2533	GSE14323
GSM358211	normal	10.7761	GSE14323
GSM358212	normal	11.8606	GSE14323
GSM358213	normal	11.3431	GSE14323
GSM358214	normal	11.6517	GSE14323
GSM358215	normal	10.6067	GSE14323
GSM358216	normal	12.1277	GSE14323
GSM358217	normal	11.8683	GSE14323
GSM358218	normal	10.9489	GSE14323
GSM358219	normal	10.9962	GSE14323
GSM358220	normal	10.8305	GSE14323
GSM358221	normal	10.8224	GSE14323
GSM358222	normal	10.9026	GSE14323
GSM358223	normal	11.6221	GSE14323
GSM358224	normal	10.9076	GSE14323
GSM358225	normal	11.7345	GSE14323
GSM358226	normal	11.6413	GSE14323
GSM358227	normal	11.0416	GSE14323
GSM362958	tumor	10.646	GSE14520
GSM362959	tumor	7.599	GSE14520
GSM362960	tumor	8.716	GSE14520
GSM362961	normal	11.261	GSE14520
GSM362962	normal	11.7	GSE14520
GSM362963	normal	11.394	GSE14520
GSM362964	tumor	10.96	GSE14520
GSM362965	tumor	11.123	GSE14520
GSM362966	tumor	11.188	GSE14520
GSM362967	normal	11.815	GSE14520
GSM362968	normal	11.523	GSE14520
GSM362969	normal	11.424	GSE14520
GSM362970	tumor	9.719	GSE14520
GSM362971	tumor	11.007	GSE14520
GSM362972	tumor	12.105	GSE14520
GSM362973	normal	11.751	GSE14520
GSM362974	normal	9.791	GSE14520
GSM362975	normal	11.9	GSE14520
GSM362976	tumor	11.384	GSE14520
GSM362977	tumor	11.821	GSE14520
GSM362978	tumor	11.636	GSE14520
GSM362979	normal	11.862	GSE14520
GSM362980	normal	11.698	GSE14520
GSM362981	normal	11.42	GSE14520
GSM362982	tumor	10.849	GSE14520
GSM362983	tumor	4.819	GSE14520
GSM362984	tumor	12.301	GSE14520
GSM362985	normal	11.911	GSE14520
GSM362986	tumor	10.2	GSE14520
GSM362987	tumor	8.425	GSE14520
GSM362988	tumor	11.358	GSE14520
GSM362989	normal	11.858	GSE14520
GSM362990	normal	11.011	GSE14520
GSM362991	normal	11.722	GSE14520
GSM362992	tumor	11.526	GSE14520
GSM362993	tumor	8.855	GSE14520
GSM362994	tumor	10.709	GSE14520
GSM362995	normal	11.606	GSE14520
GSM362996	normal	12.181	GSE14520
GSM362997	normal	11.822	GSE14520
GSM362998	normal	11.682	GSE14520
GSM362999	normal	11.898	GSE14520
GSM363000	normal	11.367	GSE14520
GSM363001	normal	11.685	GSE14520
GSM363002	normal	11.441	GSE14520
GSM363003	normal	11.619	GSE14520
GSM363004	normal	11.716	GSE14520
GSM363005	normal	11.84	GSE14520
GSM363006	normal	11.74	GSE14520
GSM363007	normal	10.923	GSE14520
GSM363008	tumor	8.833	GSE14520
GSM363009	tumor	9.083	GSE14520
GSM363010	tumor	9.877	GSE14520
GSM363011	tumor	9.94	GSE14520
GSM363012	tumor	11.169	GSE14520
GSM363013	tumor	6.426	GSE14520
GSM363014	tumor	11.542	GSE14520
GSM363015	tumor	10.29	GSE14520
GSM363016	tumor	11.175	GSE14520
GSM363017	tumor	10.109	GSE14520
GSM363018	normal	10.726	GSE14520
GSM363019	normal	11.265	GSE14520
GSM363020	normal	11.809	GSE14520
GSM363021	normal	11.775	GSE14520
GSM363022	normal	11.938	GSE14520
GSM363023	normal	10.742	GSE14520
GSM363024	normal	11.335	GSE14520
GSM363025	normal	11.907	GSE14520
GSM363026	normal	11.981	GSE14520
GSM363027	normal	11.475	GSE14520
GSM363028	normal	11.014	GSE14520
GSM363029	tumor	11.041	GSE14520
GSM363030	tumor	4.756	GSE14520
GSM363031	tumor	10.64	GSE14520
GSM363032	tumor	5.35	GSE14520
GSM363033	tumor	7.584	GSE14520
GSM363034	tumor	11.128	GSE14520
GSM363035	tumor	11.763	GSE14520
GSM363036	tumor	10.495	GSE14520
GSM363037	tumor	11.11	GSE14520
GSM363038	tumor	10.867	GSE14520
GSM363039	tumor	12.302	GSE14520
GSM363040	normal	11.87	GSE14520
GSM363041	normal	8.093	GSE14520
GSM363042	normal	11.522	GSE14520
GSM363043	normal	11.318	GSE14520
GSM363044	normal	11.717	GSE14520
GSM363045	normal	8.563	GSE14520
GSM363046	normal	11.415	GSE14520
GSM363047	normal	11.564	GSE14520
GSM363048	tumor	11.22	GSE14520
GSM363049	tumor	10.091	GSE14520
GSM363050	tumor	9.187	GSE14520
GSM363051	tumor	8.188	GSE14520
GSM363052	tumor	10.007	GSE14520
GSM363053	tumor	10.956	GSE14520
GSM363054	tumor	3.953	GSE14520
GSM363055	tumor	4.238	GSE14520
GSM363056	tumor	6.962	GSE14520
GSM363057	tumor	10.008	GSE14520
GSM363058	normal	11.242	GSE14520
GSM363059	normal	11.719	GSE14520
GSM363060	normal	11.598	GSE14520
GSM363061	normal	11.693	GSE14520
GSM363062	normal	11.514	GSE14520
GSM363063	normal	11.1	GSE14520
GSM363064	normal	12.094	GSE14520
GSM363065	normal	11.747	GSE14520
GSM363066	normal	10.976	GSE14520
GSM363067	normal	11.296	GSE14520
GSM363068	normal	11.597	GSE14520
GSM363069	tumor	6.01	GSE14520
GSM363070	tumor	4.104	GSE14520
GSM363071	tumor	10.584	GSE14520
GSM363072	tumor	10.302	GSE14520
GSM363073	tumor	6.005	GSE14520
GSM363074	tumor	10.676	GSE14520
GSM363075	tumor	11.44	GSE14520
GSM363076	tumor	7.734	GSE14520
GSM363077	tumor	4.207	GSE14520
GSM363078	tumor	5.434	GSE14520
GSM363079	tumor	8.222	GSE14520
GSM363080	tumor	8.836	GSE14520
GSM363081	tumor	8.138	GSE14520
GSM363082	tumor	10.517	GSE14520
GSM363083	tumor	7.401	GSE14520
GSM363084	tumor	11.407	GSE14520
GSM363085	tumor	4.144	GSE14520
GSM363086	tumor	11.77	GSE14520
GSM363087	tumor	9.994	GSE14520
GSM363088	normal	4.58	GSE14520
GSM363089	normal	11.672	GSE14520
GSM363090	normal	11.841	GSE14520
GSM363091	normal	10.527	GSE14520
GSM363092	normal	10.843	GSE14520
GSM363093	normal	11.437	GSE14520
GSM363094	normal	11.758	GSE14520
GSM363095	normal	11.083	GSE14520
GSM363096	normal	11.388	GSE14520
GSM363097	normal	12.057	GSE14520
GSM363098	tumor	9.817	GSE14520
GSM363099	tumor	9.042	GSE14520
GSM363100	tumor	9.052	GSE14520
GSM363101	tumor	5.82	GSE14520
GSM363102	tumor	11.181	GSE14520
GSM363103	normal	11.304	GSE14520
GSM363104	tumor	11.086	GSE14520
GSM363105	tumor	9.967	GSE14520
GSM363106	tumor	6.099	GSE14520
GSM363107	tumor	11.064	GSE14520
GSM363108	tumor	11.526	GSE14520
GSM363109	tumor	10.161	GSE14520
GSM363110	normal	10.988	GSE14520
GSM363111	normal	11.7	GSE14520
GSM363112	normal	11.864	GSE14520
GSM363113	normal	11.427	GSE14520
GSM363114	normal	11.751	GSE14520
GSM363115	tumor	11.446	GSE14520
GSM363116	normal	11.745	GSE14520
GSM363117	normal	11.598	GSE14520
GSM363118	normal	11.619	GSE14520
GSM363119	normal	11.826	GSE14520
GSM363120	normal	11.268	GSE14520
GSM363121	tumor	9.765	GSE14520
GSM363122	tumor	11.301	GSE14520
GSM363123	tumor	11.968	GSE14520
GSM363124	tumor	12.101	GSE14520
GSM363125	tumor	10.854	GSE14520
GSM363126	tumor	10.824	GSE14520
GSM363127	tumor	7.277	GSE14520
GSM363128	tumor	11.269	GSE14520
GSM363129	tumor	5.995	GSE14520
GSM363130	tumor	11.042	GSE14520
GSM363131	normal	11.661	GSE14520
GSM363132	normal	11.619	GSE14520
GSM363133	normal	11.402	GSE14520
GSM363134	normal	11.154	GSE14520
GSM363135	normal	11.409	GSE14520
GSM363136	normal	11.56	GSE14520
GSM363137	normal	9.645	GSE14520
GSM363138	normal	11.587	GSE14520
GSM363139	normal	11.682	GSE14520
GSM363140	normal	11.417	GSE14520
GSM363141	normal	11.091	GSE14520
GSM363142	tumor	10.595	GSE14520
GSM363143	tumor	8.493	GSE14520
GSM363144	tumor	10.483	GSE14520
GSM363145	tumor	4.758	GSE14520
GSM363146	tumor	8.551	GSE14520
GSM363147	tumor	6.057	GSE14520
GSM363148	tumor	9.819	GSE14520
GSM363149	tumor	11.044	GSE14520
GSM363150	tumor	5.143	GSE14520
GSM363151	tumor	10.298	GSE14520
GSM363152	tumor	9.98	GSE14520
GSM363153	normal	11.258	GSE14520
GSM363154	normal	11.159	GSE14520
GSM363155	normal	11.222	GSE14520
GSM363156	normal	11.874	GSE14520
GSM363157	normal	11.514	GSE14520
GSM363158	normal	11.521	GSE14520
GSM363159	normal	10.964	GSE14520
GSM363160	normal	11.531	GSE14520
GSM363161	normal	11.38	GSE14520
GSM363162	normal	11.819	GSE14520
GSM363163	normal	11.442	GSE14520
GSM363164	tumor	10.688	GSE14520
GSM363165	normal	11.82	GSE14520
GSM363166	tumor	10.148	GSE14520
GSM363167	normal	11.33	GSE14520
GSM363168	tumor	11.971	GSE14520
GSM363169	tumor	11.055	GSE14520
GSM363170	tumor	11.017	GSE14520
GSM363171	normal	11.724	GSE14520
GSM363172	tumor	11.217	GSE14520
GSM363173	normal	11.196	GSE14520
GSM363174	tumor	7.394	GSE14520
GSM363175	normal	11.282	GSE14520
GSM363176	tumor	11.37	GSE14520
GSM363177	normal	11.507	GSE14520
GSM363178	tumor	10.521	GSE14520
GSM363179	normal	11.82	GSE14520
GSM363180	tumor	10.24	GSE14520
GSM363181	normal	11.492	GSE14520
GSM363182	tumor	10.389	GSE14520
GSM363183	normal	11.332	GSE14520
GSM363184	tumor	4.311	GSE14520
GSM363185	normal	11.215	GSE14520
GSM363186	tumor	11.764	GSE14520
GSM363187	normal	12.008	GSE14520
GSM363188	tumor	11.424	GSE14520
GSM363189	normal	11.905	GSE14520
GSM363190	tumor	9.186	GSE14520
GSM363191	normal	11.215	GSE14520
GSM363192	tumor	10.6	GSE14520
GSM363193	normal	11.844	GSE14520
GSM363194	tumor	8.414	GSE14520
GSM363195	normal	11.403	GSE14520
GSM363196	tumor	11.097	GSE14520
GSM363197	normal	11.659	GSE14520
GSM363198	tumor	9.657	GSE14520
GSM363199	normal	11.844	GSE14520
GSM363200	tumor	11.466	GSE14520
GSM363201	normal	11.838	GSE14520
GSM363202	tumor	5.562	GSE14520
GSM363203	normal	11.444	GSE14520
GSM363204	tumor	9.064	GSE14520
GSM363205	tumor	9.909	GSE14520
GSM363206	normal	11.818	GSE14520
GSM363207	tumor	8.104	GSE14520
GSM363208	normal	10.903	GSE14520
GSM363209	tumor	10.467	GSE14520
GSM363210	normal	12.065	GSE14520
GSM363211	tumor	9.097	GSE14520
GSM363212	normal	11.137	GSE14520
GSM363213	tumor	10.156	GSE14520
GSM363214	normal	11.724	GSE14520
GSM363215	tumor	10.029	GSE14520
GSM363216	normal	10.896	GSE14520
GSM363217	tumor	5.447	GSE14520
GSM363218	tumor	5.541	GSE14520
GSM363219	normal	10.763	GSE14520
GSM363220	tumor	11.322	GSE14520
GSM363221	normal	11.287	GSE14520
GSM363222	tumor	4.452	GSE14520
GSM363223	normal	11.782	GSE14520
GSM363224	tumor	9.422	GSE14520
GSM363225	normal	11.518	GSE14520
GSM363226	tumor	11.006	GSE14520
GSM363227	normal	11.965	GSE14520
GSM363228	tumor	11.679	GSE14520
GSM363229	normal	11.769	GSE14520
GSM363230	tumor	10.988	GSE14520
GSM363231	normal	11.374	GSE14520
GSM363232	tumor	8.402	GSE14520
GSM363233	normal	11.908	GSE14520
GSM363234	normal	11.482	GSE14520
GSM363235	tumor	10.091	GSE14520
GSM363236	normal	11.118	GSE14520
GSM363237	tumor	9.323	GSE14520
GSM363238	normal	11.536	GSE14520
GSM363239	tumor	10.24	GSE14520
GSM363240	normal	11.596	GSE14520
GSM363241	tumor	12.342	GSE14520
GSM363242	normal	11.816	GSE14520
GSM363243	tumor	11.6	GSE14520
GSM363244	normal	11.511	GSE14520
GSM363245	tumor	7.896	GSE14520
GSM363246	normal	11.692	GSE14520
GSM363247	tumor	10.951	GSE14520
GSM363248	normal	12.128	GSE14520
GSM363249	tumor	4.222	GSE14520
GSM363250	normal	11.514	GSE14520
GSM363251	tumor	10.898	GSE14520
GSM363252	normal	11.316	GSE14520
GSM363253	normal	11.918	GSE14520
GSM363254	normal	11.23	GSE14520
GSM363255	normal	11.464	GSE14520
GSM363256	normal	11.528	GSE14520
GSM363257	normal	11.507	GSE14520
GSM363258	normal	11.583	GSE14520
GSM363259	normal	11.859	GSE14520
GSM363260	normal	11.299	GSE14520
GSM363261	normal	11.764	GSE14520
GSM363262	normal	12.002	GSE14520
GSM363263	tumor	10.343	GSE14520
GSM363264	tumor	9.717	GSE14520
GSM363265	tumor	9.884	GSE14520
GSM363266	tumor	10.859	GSE14520
GSM363267	tumor	9.944	GSE14520
GSM363268	tumor	9.142	GSE14520
GSM363269	tumor	11.479	GSE14520
GSM363270	tumor	11.089	GSE14520
GSM363271	tumor	5.364	GSE14520
GSM363272	tumor	11.204	GSE14520
GSM363273	tumor	11.694	GSE14520
GSM363274	tumor	10.196	GSE14520
GSM363275	tumor	11.179	GSE14520
GSM363276	normal	11.538	GSE14520
GSM363277	normal	11.373	GSE14520
GSM363278	normal	11.061	GSE14520
GSM363279	normal	11.161	GSE14520
GSM363280	normal	11.23	GSE14520
GSM363281	normal	11.633	GSE14520
GSM363282	normal	11.456	GSE14520
GSM363283	normal	11.586	GSE14520
GSM363284	normal	11.439	GSE14520
GSM363285	normal	10.997	GSE14520
GSM363286	normal	12.026	GSE14520
GSM363287	normal	11.488	GSE14520
GSM363288	tumor	10.538	GSE14520
GSM363289	tumor	5.719	GSE14520
GSM363290	tumor	10.57	GSE14520
GSM363291	tumor	11.317	GSE14520
GSM363292	tumor	9.925	GSE14520
GSM363293	tumor	10.971	GSE14520
GSM363294	tumor	10.139	GSE14520
GSM363295	tumor	11.044	GSE14520
GSM363296	tumor	9.101	GSE14520
GSM363297	tumor	8.822	GSE14520
GSM363298	tumor	9.359	GSE14520
GSM363299	normal	11.471	GSE14520
GSM363300	normal	11.341	GSE14520
GSM363301	normal	11.803	GSE14520
GSM363302	normal	11.348	GSE14520
GSM363303	normal	11.531	GSE14520
GSM363304	normal	11.488	GSE14520
GSM363305	normal	11.658	GSE14520
GSM363306	normal	11.197	GSE14520
GSM363307	normal	11.326	GSE14520
GSM363308	normal	11.006	GSE14520
GSM363309	tumor	9.367	GSE14520
GSM363310	tumor	9.092	GSE14520
GSM363311	tumor	10.58	GSE14520
GSM363312	tumor	10.86	GSE14520
GSM363313	tumor	10.573	GSE14520
GSM363314	tumor	10.109	GSE14520
GSM363315	tumor	9.626	GSE14520
GSM363316	tumor	10.831	GSE14520
GSM363317	tumor	9.262	GSE14520
GSM363318	normal	10.908	GSE14520
GSM363319	normal	11.011	GSE14520
GSM363320	normal	11.325	GSE14520
GSM363321	normal	11.785	GSE14520
GSM363322	normal	11.224	GSE14520
GSM363323	normal	11.486	GSE14520
GSM363324	normal	11.034	GSE14520
GSM363325	normal	11.57	GSE14520
GSM363326	tumor	10.509	GSE14520
GSM363327	tumor	11.665	GSE14520
GSM363328	tumor	10.48	GSE14520
GSM363329	tumor	6.693	GSE14520
GSM363330	tumor	6.406	GSE14520
GSM363331	tumor	10.049	GSE14520
GSM363332	tumor	7.715	GSE14520
GSM363333	tumor	9.231	GSE14520
GSM363334	tumor	11.333	GSE14520
GSM363335	tumor	12.059	GSE14520
GSM363336	tumor	11.561	GSE14520
GSM363337	tumor	6.286	GSE14520
GSM363338	normal	11.126	GSE14520
GSM363339	tumor	9.973	GSE14520
GSM363340	normal	10.822	GSE14520
GSM363341	tumor	9.093	GSE14520
GSM363342	normal	11.635	GSE14520
GSM363343	tumor	9.929	GSE14520
GSM363344	tumor	10.491	GSE14520
GSM363345	normal	11.667	GSE14520
GSM363346	tumor	11.384	GSE14520
GSM363347	normal	11.448	GSE14520
GSM363348	tumor	8.734	GSE14520
GSM363349	normal	11.813	GSE14520
GSM363350	tumor	8.919	GSE14520
GSM363351	normal	10.581	GSE14520
GSM363352	tumor	11.217	GSE14520
GSM363353	normal	11.475	GSE14520
GSM363354	tumor	7.098	GSE14520
GSM363355	tumor	10.438	GSE14520
GSM363356	normal	11.076	GSE14520
GSM363357	tumor	8.052	GSE14520
GSM363358	tumor	7.988	GSE14520
GSM363359	normal	10.795	GSE14520
GSM363360	tumor	8.415	GSE14520
GSM363361	normal	12.031	GSE14520
GSM363362	tumor	10.277	GSE14520
GSM363363	normal	11.785	GSE14520
GSM363364	tumor	12.016	GSE14520
GSM363365	normal	12.024	GSE14520
GSM363366	tumor	11.505	GSE14520
GSM363367	normal	11.599	GSE14520
GSM363368	tumor	9.486	GSE14520
GSM363369	normal	11.062	GSE14520
GSM363370	normal	11.244	GSE14520
GSM363371	tumor	11.44	GSE14520
GSM363372	normal	11.049	GSE14520
GSM363373	normal	11.326	GSE14520
GSM363374	normal	11.709	GSE14520
GSM363375	normal	11.635	GSE14520
GSM363376	tumor	9.219	GSE14520
GSM363378	tumor	9.717	GSE14520
GSM363380	normal	11.662	GSE14520
GSM363381	normal	11.596	GSE14520
GSM363382	normal	11.694	GSE14520
GSM363384	tumor	7.611	GSE14520
GSM363386	tumor	9.031	GSE14520
GSM363388	tumor	6.63	GSE14520
GSM363391	tumor	11.161	GSE14520
GSM363393	tumor	8.665	GSE14520
GSM363397	normal	11.655	GSE14520
GSM362957	normal	10.74	GSE14520
GSM362953	normal	11.308	GSE14520
GSM363421	normal	11.75	GSE14520
GSM363423	normal	11.701	GSE14520
GSM363425	normal	11.017	GSE14520
GSM363427	normal	11.071	GSE14520
GSM363429	normal	11.87	GSE14520
GSM363431	normal	11.493	GSE14520
GSM363433	normal	11.967	GSE14520
GSM363435	normal	11.568	GSE14520
GSM363437	normal	11.615	GSE14520
GSM363439	normal	11.455	GSE14520
GSM363441	normal	11.3	GSE14520
GSM363443	normal	11.622	GSE14520
GSM363445	normal	11.174	GSE14520
GSM363447	normal	11.762	GSE14520
GSM363449	normal	11.339	GSE14520
GSM363450	normal	10.675	GSE14520
GSM363451	normal	10.773	GSE14520
GSM362947	tumor	11.015	GSE14520
GSM362948	tumor	11.211	GSE14520
GSM362949	tumor	10.831	GSE14520
GSM362950	tumor	10.623	GSE14520
GSM362954	tumor	10.116	GSE14520
GSM362956	tumor	6.349	GSE14520
GSM362952	tumor	10.472	GSE14520
GSM363420	tumor	9.366	GSE14520
GSM363422	tumor	10.927	GSE14520
GSM363424	tumor	9.993	GSE14520
GSM363426	tumor	9.659	GSE14520
GSM363428	tumor	3.692	GSE14520
GSM363430	tumor	10.012	GSE14520
GSM363432	tumor	11.706	GSE14520
GSM363434	tumor	3.886	GSE14520
GSM363436	tumor	6.717	GSE14520
GSM363438	tumor	10.034	GSE14520
GSM363440	tumor	10.902	GSE14520
GSM363442	tumor	6.032	GSE14520
GSM363444	tumor	9.73	GSE14520
GSM363446	tumor	5.574	GSE14520
GSM363448	tumor	9.151	GSE14520
GSM712532	tumor	9.766	GSE14520
GSM712533	normal	11.596	GSE14520
GSM712534	tumor	11.385	GSE14520
GSM712535	normal	11.792	GSE14520
GSM712536	normal	11.471	GSE14520
GSM712537	normal	11.738	GSE14520
GSM712538	normal	11.877	GSE14520
GSM712539	normal	11.354	GSE14520
GSM712540	normal	11.76	GSE14520
GSM712541	normal	11.579	GSE14520
GSM712542	tumor	4.962	GSE14520
GSM1024521	tumor	14.0385	GSE41804
GSM1024522	tumor	14.323	GSE41804
GSM1024523	tumor	13.6445	GSE41804
GSM1024524	tumor	13.202	GSE41804
GSM1024525	tumor	14.2704	GSE41804
GSM1024526	tumor	14.436	GSE41804
GSM1024527	tumor	11.8677	GSE41804
GSM1024528	tumor	13.7908	GSE41804
GSM1024529	tumor	13.9544	GSE41804
GSM1024530	tumor	13.8629	GSE41804
GSM1024531	normal	14.6489	GSE41804
GSM1024532	normal	14.1478	GSE41804
GSM1024533	normal	14.8726	GSE41804
GSM1024534	normal	14.7639	GSE41804
GSM1024535	normal	14.4311	GSE41804
GSM1024536	normal	14.2379	GSE41804
GSM1024537	normal	14.4136	GSE41804
GSM1024538	normal	14.4517	GSE41804
GSM1024539	normal	14.428	GSE41804
GSM1024540	normal	14.1854	GSE41804
GSM1024541	tumor	11.6171	GSE41804
GSM1024542	tumor	13.5218	GSE41804
GSM1024543	tumor	8.08268	GSE41804
GSM1024544	tumor	11.5516	GSE41804
GSM1024545	tumor	13.7045	GSE41804
GSM1024546	tumor	14.1267	GSE41804
GSM1024547	tumor	13.9304	GSE41804
GSM1024548	tumor	12.6802	GSE41804
GSM1024549	tumor	12.2328	GSE41804
GSM1024550	tumor	12.9013	GSE41804
GSM1024551	normal	14.7215	GSE41804
GSM1024552	normal	13.8388	GSE41804
GSM1024553	normal	14.9156	GSE41804
GSM1024554	normal	14.3301	GSE41804
GSM1024555	normal	14.8186	GSE41804
GSM1024556	normal	13.8336	GSE41804
GSM1024557	normal	14.1071	GSE41804
GSM1024558	normal	14.6556	GSE41804
GSM1024559	normal	14.236	GSE41804
GSM1024560	normal	14.3963	GSE41804
GSM1100370	tumor	10.2434	GSE45436
GSM1100371	tumor	7.11639	GSE45436
GSM1100372	tumor	9.52489	GSE45436
GSM1100373	tumor	9.70705	GSE45436
GSM1100374	tumor	10.6824	GSE45436
GSM1100375	tumor	10.348	GSE45436
GSM1100376	tumor	12.0223	GSE45436
GSM1100377	tumor	11.0244	GSE45436
GSM1100378	tumor	11.8479	GSE45436
GSM1100379	tumor	8.98389	GSE45436
GSM1100380	tumor	10.3508	GSE45436
GSM1100381	tumor	11.1976	GSE45436
GSM1100382	normal	12.1239	GSE45436
GSM1100383	normal	12.1214	GSE45436
GSM1100384	normal	12.0141	GSE45436
GSM1100385	normal	11.782	GSE45436
GSM1100386	normal	12.054	GSE45436
GSM1100387	normal	11.6139	GSE45436
GSM1100388	normal	11.3086	GSE45436
GSM1100389	normal	11.9234	GSE45436
GSM1100390	normal	11.4114	GSE45436
GSM1100391	normal	11.7474	GSE45436
GSM1100392	normal	11.2527	GSE45436
GSM1100393	normal	11.7226	GSE45436
GSM1100394	normal	12.1437	GSE45436
GSM1100395	normal	11.719	GSE45436
GSM1100396	normal	11.6733	GSE45436
GSM1100397	normal	10.8054	GSE45436
GSM1100398	normal	11.5976	GSE45436
GSM1100399	normal	11.9321	GSE45436
GSM1100400	normal	11.0249	GSE45436
GSM1100401	normal	11.3869	GSE45436
GSM1100402	normal	11.7739	GSE45436
GSM1100403	normal	11.6295	GSE45436
GSM1100404	normal	11.1616	GSE45436
GSM1100405	normal	11.5265	GSE45436
GSM1100406	tumor	9.81494	GSE45436
GSM1100407	tumor	10.3212	GSE45436
GSM1100408	tumor	9.86821	GSE45436
GSM1100409	tumor	9.41313	GSE45436
GSM1100410	tumor	11.0768	GSE45436
GSM1100411	tumor	10.0491	GSE45436
GSM1100412	tumor	10.1993	GSE45436
GSM1100413	tumor	2.62692	GSE45436
GSM1100414	tumor	10.4104	GSE45436
GSM1100415	tumor	10.2122	GSE45436
GSM1100416	tumor	10.8903	GSE45436
GSM1100417	tumor	6.17272	GSE45436
GSM1100418	tumor	10.701	GSE45436
GSM1100419	tumor	5.52646	GSE45436
GSM1100420	tumor	11.218	GSE45436
GSM1100421	tumor	10.8626	GSE45436
GSM1100422	tumor	9.34231	GSE45436
GSM1100423	tumor	11.0408	GSE45436
GSM1100424	tumor	9.77045	GSE45436
GSM1100425	tumor	10.9496	GSE45436
GSM1100426	tumor	4.3739	GSE45436
GSM1100427	tumor	9.86474	GSE45436
GSM1100428	tumor	10.7996	GSE45436
GSM1100429	tumor	8.31852	GSE45436
GSM1100430	tumor	9.62581	GSE45436
GSM1100431	normal	6.122	GSE45436
GSM1100432	normal	11.9124	GSE45436
GSM1100433	normal	11.563	GSE45436
GSM1100434	normal	11.5658	GSE45436
GSM1100435	normal	12.1529	GSE45436
GSM1100436	normal	11.9872	GSE45436
GSM1100437	normal	11.7727	GSE45436
GSM1100438	normal	11.8672	GSE45436
GSM1100439	normal	11.1465	GSE45436
GSM1100440	normal	11.3323	GSE45436
GSM1100441	normal	11.3595	GSE45436
GSM1100442	normal	10.8516	GSE45436
GSM1100443	normal	10.8385	GSE45436
GSM1100444	normal	11.4385	GSE45436
GSM1100445	normal	11.4967	GSE45436
GSM1100446	normal	11.3066	GSE45436
GSM1100447	normal	8.19022	GSE45436
GSM1100448	tumor	10.2903	GSE45436
GSM1100449	tumor	8.57285	GSE45436
GSM1100450	tumor	11.0007	GSE45436
GSM1100451	tumor	10.3517	GSE45436
GSM1100452	tumor	4.05617	GSE45436
GSM1100453	tumor	6.01145	GSE45436
GSM1100454	tumor	7.59385	GSE45436
GSM1100455	tumor	7.01908	GSE45436
GSM1100456	tumor	8.32143	GSE45436
GSM1104153	tumor	5.15782	GSE45436
GSM1104154	tumor	10.243	GSE45436
GSM1104155	tumor	11.1847	GSE45436
GSM1104156	tumor	8.84584	GSE45436
GSM1104157	tumor	10.0965	GSE45436
GSM1104158	tumor	6.66479	GSE45436
GSM1104159	tumor	8.86406	GSE45436
GSM1104160	tumor	10.6726	GSE45436
GSM1104161	tumor	9.12395	GSE45436
GSM1104162	tumor	11.3813	GSE45436
GSM1104163	tumor	10.6124	GSE45436
GSM1104164	tumor	4.86439	GSE45436
GSM1104165	tumor	6.51759	GSE45436
GSM1104166	tumor	8.05031	GSE45436
GSM1104167	tumor	7.66464	GSE45436
GSM1104168	tumor	8.8081	GSE45436
GSM1104169	tumor	10.9906	GSE45436
GSM1104170	tumor	10.4007	GSE45436
GSM1104171	tumor	7.4271	GSE45436
GSM1104172	tumor	10.8959	GSE45436
GSM1104173	tumor	12.1613	GSE45436
GSM1104174	tumor	10.6859	GSE45436
GSM1104175	tumor	10.3718	GSE45436
GSM1104176	tumor	4.20497	GSE45436
GSM1104177	tumor	8.55705	GSE45436
GSM1104178	tumor	11.4521	GSE45436
GSM1104179	tumor	8.09497	GSE45436
GSM1104180	tumor	9.7707	GSE45436
GSM1104181	tumor	11.0123	GSE45436
GSM1104182	tumor	11.2795	GSE45436
GSM1104183	tumor	11.1203	GSE45436
GSM1104184	tumor	6.53217	GSE45436
GSM1104185	tumor	10.2015	GSE45436
GSM1104186	tumor	10.5502	GSE45436
GSM1104187	tumor	8.46638	GSE45436
GSM1104188	tumor	9.86274	GSE45436
GSM1104189	tumor	10.4424	GSE45436
GSM1104190	tumor	7.12185	GSE45436
GSM1104191	tumor	10.1873	GSE45436
GSM1104192	tumor	9.54195	GSE45436
GSM1104193	tumor	10.6056	GSE45436
GSM1104194	tumor	9.96929	GSE45436
GSM1104195	tumor	6.8733	GSE45436
GSM1104196	tumor	5.64156	GSE45436
GSM1104197	tumor	11.1868	GSE45436
GSM1104198	tumor	4.25249	GSE45436
GSM1104199	tumor	10.3295	GSE45436
GSM1244729	tumor	9.85555	GSE51401
GSM1244730	tumor	7.78502	GSE51401
GSM1244731	normal	11.0601	GSE51401
GSM1244732	normal	9.66057	GSE51401
GSM1244733	tumor	7.29396	GSE51401
GSM1244734	tumor	6.51317	GSE51401
GSM1244735	normal	10.5313	GSE51401
GSM1244736	normal	8.92124	GSE51401
GSM1244737	tumor	14.1469	GSE51401
GSM1244738	tumor	13.979	GSE51401
GSM1244739	normal	8.46168	GSE51401
GSM1244740	normal	7.80548	GSE51401
GSM1244741	tumor	10.0668	GSE51401
GSM1244742	tumor	8.74542	GSE51401
GSM1244743	normal	9.57569	GSE51401
GSM1244744	normal	11.2005	GSE51401
GSM1244745	tumor	5.69733	GSE51401
GSM1244746	tumor	7.94872	GSE51401
GSM1244747	normal	10.6376	GSE51401
GSM1244748	normal	8.29722	GSE51401
GSM1244749	tumor	12.7795	GSE51401
GSM1244750	tumor	11.2254	GSE51401
GSM1244751	normal	7.84766	GSE51401
GSM1244752	normal	10.796	GSE51401
GSM1244753	normal	11.7016	GSE51401
GSM1244754	tumor	8.20417	GSE51401
GSM1244755	tumor	6.2893	GSE51401
GSM1244756	normal	8.53717	GSE51401
GSM1244757	tumor	7.00402	GSE51401
GSM1244758	tumor	6.2674	GSE51401
GSM1244759	normal	8.47013	GSE51401
GSM1244760	normal	10.7846	GSE51401
GSM1244761	normal	11.9242	GSE51401
GSM1244762	normal	10.0601	GSE51401
GSM1244763	tumor	12.774	GSE51401
GSM1244764	tumor	14.0697	GSE51401
GSM1244765	tumor	12.745	GSE51401
GSM1244766	tumor	14.1771	GSE51401
GSM1244767	normal	12.2175	GSE51401
GSM1244768	normal	13.1993	GSE51401
GSM1244769	tumor	11.908	GSE51401
GSM1244770	normal	10.5615	GSE51401
GSM1244771	tumor	7.29632	GSE51401
GSM1244772	normal	8.6479	GSE51401
GSM1244773	normal	6.79237	GSE51401
GSM1244774	tumor	9.38549	GSE51401
GSM1244775	normal	9.60191	GSE51401
GSM1244776	normal	10.9387	GSE51401
GSM1244777	normal	8.54716	GSE51401
GSM1244778	normal	9.9513	GSE51401
GSM1244779	tumor	4.66415	GSE51401
GSM1244780	normal	8.58082	GSE51401
GSM1244781	tumor	11.5034	GSE51401
GSM1244782	tumor	11.4702	GSE51401
GSM1244783	normal	9.95015	GSE51401
GSM1244784	normal	9.10389	GSE51401
GSM1244785	tumor	7.60223	GSE51401
GSM1244786	tumor	6.43559	GSE51401
GSM1244787	normal	8.58349	GSE51401
GSM1244788	normal	8.02982	GSE51401
GSM1244789	tumor	7.96903	GSE51401
GSM1244790	tumor	9.39055	GSE51401
GSM1244791	normal	9.73132	GSE51401
GSM1244792	normal	10.667	GSE51401
GSM1523329	normal	12.3026	GSE62232
GSM1523330	normal	12.4671	GSE62232
GSM1523331	normal	12.4883	GSE62232
GSM1523332	normal	12.3969	GSE62232
GSM1523333	normal	12.4481	GSE62232
GSM1523334	normal	12.4971	GSE62232
GSM1523335	normal	12.2871	GSE62232
GSM1523336	normal	12.0921	GSE62232
GSM1523337	normal	11.983	GSE62232
GSM1523338	normal	12.3081	GSE62232
GSM1523339	tumor	7.69349	GSE62232
GSM1523340	tumor	8.63662	GSE62232
GSM1523341	tumor	9.39874	GSE62232
GSM1523342	tumor	7.21917	GSE62232
GSM1523343	tumor	8.38802	GSE62232
GSM1523344	tumor	8.56224	GSE62232
GSM1523345	tumor	9.2384	GSE62232
GSM1523346	tumor	10.3343	GSE62232
GSM1523347	tumor	10.5401	GSE62232
GSM1523348	tumor	9.47168	GSE62232
GSM1523349	tumor	11.9425	GSE62232
GSM1523350	tumor	10.3332	GSE62232
GSM1523351	tumor	12.6978	GSE62232
GSM1523352	tumor	11.4221	GSE62232
GSM1523353	tumor	11.5206	GSE62232
GSM1523354	tumor	12.5026	GSE62232
GSM1523355	tumor	11	GSE62232
GSM1523356	tumor	11.8094	GSE62232
GSM1523357	tumor	12.0018	GSE62232
GSM1523358	tumor	10.1202	GSE62232
GSM1523359	tumor	12.1102	GSE62232
GSM1523360	tumor	11.6152	GSE62232
GSM1523361	tumor	2.80735	GSE62232
GSM1523362	tumor	11.3767	GSE62232
GSM1523363	tumor	8.82655	GSE62232
GSM1523364	tumor	10.5584	GSE62232
GSM1523365	tumor	10.2131	GSE62232
GSM1523366	tumor	11.2294	GSE62232
GSM1523367	tumor	10.4798	GSE62232
GSM1523368	tumor	11.6826	GSE62232
GSM1523369	tumor	10.66	GSE62232
GSM1523370	tumor	11.8459	GSE62232
GSM1523371	tumor	10.4378	GSE62232
GSM1523372	tumor	11.1649	GSE62232
GSM1523373	tumor	12.3958	GSE62232
GSM1523374	tumor	12.1248	GSE62232
GSM1523375	tumor	11.4236	GSE62232
GSM1523376	tumor	11.0286	GSE62232
GSM1523377	tumor	11.9035	GSE62232
GSM1523378	tumor	11.8053	GSE62232
GSM1523379	tumor	11.5113	GSE62232
GSM1523380	tumor	11.1273	GSE62232
GSM1523381	tumor	10.6636	GSE62232
GSM1523382	tumor	12.1536	GSE62232
GSM1523383	tumor	12.6524	GSE62232
GSM1523384	tumor	10.4747	GSE62232
GSM1523385	tumor	11.1383	GSE62232
GSM1523386	tumor	12.5486	GSE62232
GSM1523387	tumor	12.3123	GSE62232
GSM1523388	tumor	11.8692	GSE62232
GSM1523389	tumor	11.851	GSE62232
GSM1523390	tumor	12.3993	GSE62232
GSM1523391	tumor	9.60918	GSE62232
GSM1523392	tumor	10.4645	GSE62232
GSM1523393	tumor	11.8001	GSE62232
GSM1523394	tumor	9.58308	GSE62232
GSM1523395	tumor	11.7017	GSE62232
GSM1523396	tumor	10.4062	GSE62232
GSM1523397	tumor	12.2503	GSE62232
GSM1523398	tumor	9.61839	GSE62232
GSM1523399	tumor	10.23	GSE62232
GSM1523400	tumor	11.2814	GSE62232
GSM1523401	tumor	11.2773	GSE62232
GSM1523402	tumor	12.8017	GSE62232
GSM1523403	tumor	7.99435	GSE62232
GSM1523404	tumor	10.8626	GSE62232
GSM1523405	tumor	10.2021	GSE62232
GSM1523406	tumor	6.67243	GSE62232
GSM1523407	tumor	11.0362	GSE62232
GSM1523408	tumor	12.0987	GSE62232
GSM1523409	tumor	9.78136	GSE62232
GSM1523410	tumor	12.354	GSE62232
GSM1523411	tumor	11.5641	GSE62232
GSM1523412	tumor	10.0741	GSE62232
GSM1523413	tumor	10.5018	GSE62232
GSM1523414	tumor	11.5008	GSE62232
GSM1523415	tumor	11.4783	GSE62232
GSM1523416	tumor	10.6138	GSE62232
GSM1523417	tumor	10.3219	GSE62232
GSM1523418	tumor	9.67419	GSE62232
GSM1523419	tumor	10.4388	GSE62232
GSM155919	normal	13.7126	GSE6764
GSM155920	normal	11.6091	GSE6764
GSM155921	normal	12.7634	GSE6764
GSM155922	normal	12.7202	GSE6764
GSM155923	normal	12.9399	GSE6764
GSM155924	normal	13.2115	GSE6764
GSM155925	normal	13.4833	GSE6764
GSM155926	normal	13.5574	GSE6764
GSM155927	normal	13.2162	GSE6764
GSM155928	normal	13.4641	GSE6764
GSM155929	normal	12.9052	GSE6764
GSM155930	normal	13.5146	GSE6764
GSM155931	normal	12.2583	GSE6764
GSM155932	tumor	12.8479	GSE6764
GSM155933	tumor	13.0168	GSE6764
GSM155934	tumor	12.068	GSE6764
GSM155935	tumor	13.4917	GSE6764
GSM155936	tumor	4.22983	GSE6764
GSM155937	tumor	11.4425	GSE6764
GSM155938	tumor	13.0311	GSE6764
GSM155939	tumor	12.3621	GSE6764
GSM155940	tumor	12.6151	GSE6764
GSM155941	tumor	11.9536	GSE6764
GSM155942	tumor	11.4746	GSE6764
GSM155943	tumor	10.561	GSE6764
GSM155944	tumor	9.51789	GSE6764
GSM155945	tumor	11.9204	GSE6764
GSM155946	tumor	12.9812	GSE6764
GSM155947	normal	13.5401	GSE6764
GSM155948	normal	13.749	GSE6764
GSM155949	tumor	12.2952	GSE6764
GSM155950	tumor	9.50258	GSE6764
GSM155951	normal	12.7526	GSE6764
GSM155952	normal	12.8462	GSE6764
GSM155953	tumor	11.9305	GSE6764
GSM155954	tumor	5.48368	GSE6764
GSM155955	tumor	13.4893	GSE6764
GSM155956	tumor	10.8902	GSE6764
GSM155957	tumor	10.7156	GSE6764
GSM155958	tumor	12.018	GSE6764
GSM155959	tumor	12.9204	GSE6764
GSM155960	tumor	10.2247	GSE6764
GSM155961	normal	13.1576	GSE6764
GSM155962	tumor	8.95895	GSE6764
GSM155963	tumor	5.89968	GSE6764
GSM155964	normal	13.1537	GSE6764
GSM155965	normal	11.7682	GSE6764
GSM155966	normal	12.7979	GSE6764
GSM155967	normal	13.0336	GSE6764
GSM155968	normal	13.3731	GSE6764
GSM155969	normal	12.5886	GSE6764
GSM155970	normal	13.1095	GSE6764
GSM155971	normal	13.1004	GSE6764
GSM155972	normal	12.7676	GSE6764
GSM155973	normal	13.1352	GSE6764
GSM155974	normal	13.0324	GSE6764
GSM155975	normal	13.0518	GSE6764
GSM155976	normal	12.8464	GSE6764
GSM155977	normal	12.9109	GSE6764
GSM155978	normal	13.5445	GSE6764
GSM155979	normal	13.2722	GSE6764
GSM155980	normal	12.3036	GSE6764
GSM155981	normal	13.2948	GSE6764
GSM155982	normal	12.2462	GSE6764
GSM155983	tumor	10.8841	GSE6764
GSM155984	normal	12.869	GSE6764
GSM155985	tumor	10.3247	GSE6764
GSM155986	tumor	13.1447	GSE6764
GSM155987	tumor	12.46	GSE6764
GSM155988	normal	12.4649	GSE6764
GSM155989	normal	12.0064	GSE6764
GSM155990	tumor	6.02365	GSE6764
GSM155991	tumor	12.5055	GSE6764
GSM155992	tumor	10.6219	GSE6764
GSM155993	tumor	12.1915	GSE6764
TCGA.DD.A113.11A.12R.A131.07	normal	14.1132	TCGA
TCGA.BC.A10Z.11A.11R.A131.07	normal	14.2658	TCGA
TCGA.DD.A3A8.11A.11R.A22L.07	normal	14.5576	TCGA
TCGA.BC.A10U.11A.11R.A131.07	normal	14.5062	TCGA
TCGA.EP.A26S.11A.12R.A16W.07	normal	15.3196	TCGA
TCGA.DD.A11B.11A.11R.A131.07	normal	12.6517	TCGA
TCGA.DD.A118.11A.11R.A131.07	normal	14.442	TCGA
TCGA.EP.A3RK.11A.11R.A22L.07	normal	14.5722	TCGA
TCGA.DD.A11D.11A.12R.A131.07	normal	13.7444	TCGA
TCGA.BD.A3EP.11A.12R.A22L.07	normal	14.2839	TCGA
TCGA.BC.A10W.11A.11R.A131.07	normal	14.7337	TCGA
TCGA.FV.A23B.11A.11R.A16W.07	normal	14.826	TCGA
TCGA.BC.A110.11A.11R.A131.07	normal	14.129	TCGA
TCGA.FV.A3I0.11A.11R.A22L.07	normal	13.3095	TCGA
TCGA.DD.A3A4.11A.11R.A22L.07	normal	14.3287	TCGA
TCGA.FV.A3I1.11A.11R.A22L.07	normal	14.1006	TCGA
TCGA.BC.A10T.11A.11R.A131.07	normal	14.2002	TCGA
TCGA.DD.A1EC.11A.11R.A131.07	normal	14.4339	TCGA
TCGA.DD.A1EJ.11A.11R.A155.07	normal	15.1528	TCGA
TCGA.DD.A1EE.11A.11R.A131.07	normal	14.255	TCGA
TCGA.ES.A2HT.11A.11R.A180.07	normal	15.2164	TCGA
TCGA.DD.A3A5.11A.11R.A22L.07	normal	15.1196	TCGA
TCGA.DD.A3A2.11A.11R.A213.07	normal	15.3484	TCGA
TCGA.BC.A10Y.11A.11R.A131.07	normal	14.1737	TCGA
TCGA.DD.A3A3.11A.11R.A22L.07	normal	14.7782	TCGA
TCGA.DD.A1EI.11A.11R.A131.07	normal	15.5244	TCGA
TCGA.FV.A3R2.11A.11R.A22L.07	normal	14.017	TCGA
TCGA.BD.A2L6.11A.21R.A213.07	normal	14.798	TCGA
TCGA.DD.A114.11A.12R.A131.07	normal	15.3724	TCGA
TCGA.DD.A3A1.11A.11R.A213.07	normal	13.6758	TCGA
TCGA.DD.A39W.11A.11R.A213.07	normal	15.6833	TCGA
TCGA.BC.A10R.11A.11R.A131.07	normal	14.9919	TCGA
TCGA.BC.A10X.11A.11R.A131.07	normal	15.4934	TCGA
TCGA.DD.A3A6.11A.11R.A22L.07	normal	14.4972	TCGA
TCGA.DD.A1EB.11A.11R.A131.07	normal	15.104	TCGA
TCGA.DD.A39V.11A.11R.A213.07	normal	13.8998	TCGA
TCGA.DD.A1EL.11A.11R.A155.07	normal	15.7538	TCGA
TCGA.DD.A39X.11A.11R.A213.07	normal	15.7906	TCGA
TCGA.DD.A11A.11A.11R.A131.07	normal	14.3496	TCGA
TCGA.EP.A12J.11A.11R.A131.07	normal	14.4404	TCGA
TCGA.FV.A2QR.11A.11R.A213.07	normal	14.124	TCGA
TCGA.DD.A11C.11A.11R.A131.07	normal	13.9967	TCGA
TCGA.BC.A216.11A.11R.A155.07	normal	14.7245	TCGA
TCGA.G3.A3CH.11A.11R.A22L.07	normal	15.1532	TCGA
TCGA.DD.A39Z.11A.21R.A213.07	normal	14.5923	TCGA
TCGA.DD.A116.11A.12R.A26B.07	normal	15.1168	TCGA
TCGA.DD.A1EG.11A.11R.A213.07	normal	14.4177	TCGA
TCGA.DD.A119.11A.11R.A131.07	normal	14.6221	TCGA
TCGA.DD.A1EH.11A.11R.A131.07	normal	15.0735	TCGA
TCGA.BC.A10Q.11A.11R.A131.07	normal	14.9663	TCGA
TCGA.G3.A25X.01A.11R.A16W.07	tumor	13.5619	TCGA
TCGA.DD.A1EF.01A.11R.A131.07	tumor	8.13955	TCGA
TCGA.BC.A10S.01A.22R.A131.07	tumor	14.5126	TCGA
TCGA.BW.A5NP.01A.11R.A27V.07	tumor	12.102	TCGA
TCGA.BC.A8YO.01A.11R.A37K.07	tumor	14.2396	TCGA
TCGA.EP.A2KB.01A.11R.A180.07	tumor	12.528	TCGA
TCGA.DD.A4NB.01A.12R.A266.07	tumor	13.0403	TCGA
TCGA.FV.A3R2.01A.11R.A22L.07	tumor	14.6356	TCGA
TCGA.BC.A10T.01A.11R.A131.07	tumor	14.097	TCGA
TCGA.DD.A3A6.01A.11R.A22L.07	tumor	4.90689	TCGA
TCGA.CC.A9FU.01A.11R.A37K.07	tumor	8.72451	TCGA
TCGA.DD.A4NN.01A.11R.A28V.07	tumor	12.391	TCGA
TCGA.DD.AACL.01A.11R.A41C.07	tumor	8.7211	TCGA
TCGA.2Y.A9H9.01A.21R.A39D.07	tumor	14.1537	TCGA
TCGA.CC.A8HU.01A.11R.A36F.07	tumor	11.2125	TCGA
TCGA.DD.A4NR.01A.11R.A311.07	tumor	12.7582	TCGA
TCGA.CC.5263.01A.01R.A131.07	tumor	12.9192	TCGA
TCGA.2Y.A9GV.01A.11R.A38B.07	tumor	12.8228	TCGA
TCGA.DD.A3A1.01A.11R.A213.07	tumor	13.3386	TCGA
TCGA.CC.5259.01A.31R.A213.07	tumor	12.227	TCGA
TCGA.DD.AAW3.01A.11R.A41C.07	tumor	14.6211	TCGA
TCGA.DD.A73B.01A.12R.A32O.07	tumor	14.7937	TCGA
TCGA.DD.AAE1.01A.11R.A41C.07	tumor	12.8958	TCGA
TCGA.DD.AAVV.01A.11R.A41C.07	tumor	14.0228	TCGA
TCGA.RC.A7S9.01A.11R.A33R.07	tumor	13.4971	TCGA
TCGA.DD.AACC.01A.11R.A41C.07	tumor	13.7098	TCGA
TCGA.UB.A7ME.01A.11R.A33J.07	tumor	13.836	TCGA
TCGA.DD.A116.01A.11R.A131.07	tumor	15.2842	TCGA
TCGA.DD.A1EE.01A.11R.A131.07	tumor	14.0901	TCGA
TCGA.DD.AADV.01A.11R.A39D.07	tumor	14.3606	TCGA
TCGA.WQ.A9G7.01A.11R.A37K.07	tumor	10.0539	TCGA
TCGA.ZP.A9CY.01A.11R.A38B.07	tumor	14.7885	TCGA
TCGA.DD.A39W.01A.11R.A213.07	tumor	13.0495	TCGA
TCGA.XR.A8TC.01A.11R.A36F.07	tumor	4.52356	TCGA
TCGA.MI.A75H.01A.11R.A32O.07	tumor	14.0335	TCGA
TCGA.DD.AADC.01A.11R.A41C.07	tumor	13.4977	TCGA
TCGA.ZS.A9CF.01A.11R.A38B.07	tumor	13.214	TCGA
TCGA.DD.A1EG.01A.11R.A213.07	tumor	13.0919	TCGA
TCGA.DD.AACJ.01A.11R.A41C.07	tumor	12.8847	TCGA
TCGA.ZS.A9CE.01A.11R.A37K.07	tumor	14.8669	TCGA
TCGA.GJ.A9DB.01A.11R.A37K.07	tumor	13.7197	TCGA
TCGA.DD.AAEK.01A.11R.A41C.07	tumor	13.0558	TCGA
TCGA.CC.A8HT.01A.11R.A36F.07	tumor	11.4793	TCGA
TCGA.DD.A73C.01A.12R.A33J.07	tumor	13.9936	TCGA
TCGA.G3.A3CK.01A.11R.A213.07	tumor	14.0203	TCGA
TCGA.CC.5260.01A.01R.A131.07	tumor	3.90689	TCGA
TCGA.DD.A4NH.01A.11R.A27V.07	tumor	11.8665	TCGA
TCGA.DD.AAD2.01A.11R.A41C.07	tumor	12.7151	TCGA
TCGA.RC.A6M3.01A.11R.A32O.07	tumor	12.7383	TCGA
TCGA.GJ.A6C0.01A.12R.A311.07	tumor	5.45943	TCGA
TCGA.WQ.AB4B.01A.11R.A41C.07	tumor	14.2314	TCGA
TCGA.DD.AA3A.01A.11R.A37K.07	tumor	8.14466	TCGA
TCGA.G3.A3CH.01A.11R.A22L.07	tumor	14.8344	TCGA
TCGA.CC.A8HV.01A.11R.A36F.07	tumor	12.2773	TCGA
TCGA.BC.A10X.01A.11R.A131.07	tumor	15.1232	TCGA
TCGA.DD.A11C.01A.11R.A131.07	tumor	15.2622	TCGA
TCGA.CC.A7IH.01A.11R.A33J.07	tumor	15.3207	TCGA
TCGA.G3.A5SL.01A.11R.A27V.07	tumor	14.8717	TCGA
TCGA.DD.AACG.01A.11R.A41C.07	tumor	12.1599	TCGA
TCGA.DD.A73F.01A.11R.A32O.07	tumor	14.2722	TCGA
TCGA.FV.A2QR.01A.11R.A213.07	tumor	15.3148	TCGA
TCGA.G3.A25V.01A.11R.A16W.07	tumor	13.697	TCGA
TCGA.DD.AADB.01A.11R.A41C.07	tumor	10.0848	TCGA
TCGA.3K.AAZ8.01A.12R.A39D.07	tumor	14.9747	TCGA
TCGA.DD.A73G.01A.22R.A32O.07	tumor	13.6794	TCGA
TCGA.XR.A8TE.01A.11R.A36F.07	tumor	8.82018	TCGA
TCGA.ES.A2HT.01A.12R.A180.07	tumor	14.7298	TCGA
TCGA.DD.AACH.01A.11R.A41C.07	tumor	12.9882	TCGA
TCGA.DD.A11D.01A.11R.A131.07	tumor	13.7255	TCGA
TCGA.CC.A7IL.01A.11R.A33R.07	tumor	12.3163	TCGA
TCGA.LG.A9QD.01A.11R.A38B.07	tumor	14.8172	TCGA
TCGA.K7.A5RF.01A.11R.A28V.07	tumor	14.8001	TCGA
TCGA.DD.AADD.01A.11R.A41C.07	tumor	9.07948	TCGA
TCGA.BC.A10R.01A.11R.A131.07	tumor	14.4775	TCGA
TCGA.ED.A82E.01A.11R.A352.07	tumor	3.80735	TCGA
TCGA.UB.A7MA.01A.11R.A33R.07	tumor	12.3278	TCGA
TCGA.DD.AADI.01A.11R.A41C.07	tumor	12.5206	TCGA
TCGA.2Y.A9GW.01A.11R.A38B.07	tumor	13.5845	TCGA
TCGA.FV.A4ZP.01A.12R.A266.07	tumor	12.178	TCGA
TCGA.DD.AACW.01A.11R.A41C.07	tumor	12.0379	TCGA
TCGA.FV.A23B.01A.11R.A16W.07	tumor	12.2883	TCGA
TCGA.RC.A7SK.01A.11R.A352.07	tumor	15.0637	TCGA
TCGA.RC.A7SH.01A.11R.A38B.07	tumor	12.3677	TCGA
TCGA.DD.AAEH.01A.11R.A41C.07	tumor	14.6886	TCGA
TCGA.K7.A5RG.01A.11R.A28V.07	tumor	13.9943	TCGA
TCGA.DD.A4NI.01A.11R.A27V.07	tumor	15.5631	TCGA
TCGA.FV.A3R3.01A.11R.A22L.07	tumor	12.0154	TCGA
TCGA.EP.A26S.01A.11R.A16W.07	tumor	15.5173	TCGA
TCGA.G3.A7M7.01A.12R.A352.07	tumor	12.2767	TCGA
TCGA.DD.AAEB.01A.11R.A41C.07	tumor	13.4211	TCGA
TCGA.ED.A7PX.01A.51R.A352.07	tumor	7.34873	TCGA
TCGA.DD.A4NO.01A.11R.A28V.07	tumor	14.4961	TCGA
TCGA.BC.A3KF.01A.11R.A213.07	tumor	14.6462	TCGA
TCGA.G3.A5SJ.01A.11R.A27V.07	tumor	13.5762	TCGA
TCGA.DD.A39X.01A.11R.A213.07	tumor	13.0093	TCGA
TCGA.G3.A3CG.01A.11R.A213.07	tumor	14.9009	TCGA
TCGA.GJ.A3OU.01A.31R.A38B.07	tumor	12.7202	TCGA
TCGA.HP.A5MZ.01A.21R.A27V.07	tumor	8.07146	TCGA
TCGA.DD.AACB.01A.11R.A41C.07	tumor	4.90689	TCGA
TCGA.DD.A114.01A.11R.A131.07	tumor	12.1488	TCGA
TCGA.G3.AAV2.01A.11R.A37K.07	tumor	14.8662	TCGA
TCGA.DD.AAW1.01A.11R.A41C.07	tumor	15.1042	TCGA
TCGA.ZP.A9D4.01A.11R.A37K.07	tumor	12.8084	TCGA
TCGA.G3.A7M5.01A.11R.A33R.07	tumor	15.3137	TCGA
TCGA.CC.A3MB.01A.11R.A213.07	tumor	13.8033	TCGA
TCGA.DD.AACI.01A.11R.A41C.07	tumor	13.4498	TCGA
TCGA.DD.A3A4.01A.11R.A22L.07	tumor	13.9945	TCGA
TCGA.UB.AA0V.01A.11R.A38B.07	tumor	14.2485	TCGA
TCGA.DD.AADQ.01A.11R.A41C.07	tumor	13.8938	TCGA
TCGA.DD.A115.01A.11R.A131.07	tumor	14.2822	TCGA
TCGA.DD.AAVZ.01A.11R.A41C.07	tumor	13.623	TCGA
TCGA.NI.A8LF.01A.11R.A36F.07	tumor	14.3838	TCGA
TCGA.G3.A7M6.01A.11R.A33R.07	tumor	10.9564	TCGA
TCGA.BC.A10Q.01A.11R.A131.07	tumor	5.88264	TCGA
TCGA.G3.AAV6.01A.21R.A37K.07	tumor	7.2854	TCGA
TCGA.2Y.A9GY.01A.11R.A38B.07	tumor	9.29692	TCGA
TCGA.WX.AA46.01A.11R.A39D.07	tumor	15.7817	TCGA
TCGA.DD.AACX.01A.11R.A41C.07	tumor	11.2621	TCGA
TCGA.DD.AAEG.01A.11R.A39D.07	tumor	14.6188	TCGA
TCGA.DD.AACO.01A.11R.A41C.07	tumor	12.4674	TCGA
TCGA.DD.AADS.01A.11R.A41C.07	tumor	14.7714	TCGA
TCGA.DD.AAD6.01A.11R.A41C.07	tumor	12.5333	TCGA
TCGA.O8.A75V.01A.11R.A32O.07	tumor	13.9742	TCGA
TCGA.KR.A7K7.01A.11R.A33J.07	tumor	11.5527	TCGA
TCGA.DD.AAE7.01A.11R.A41C.07	tumor	13.3533	TCGA
TCGA.FV.A2QQ.01A.11R.A22L.07	tumor	13.1798	TCGA
TCGA.CC.A7IJ.01A.11R.A33R.07	tumor	2.80735	TCGA
TCGA.DD.AACK.01A.11R.A41C.07	tumor	14.7451	TCGA
TCGA.DD.AADU.01A.11R.A41C.07	tumor	8.51964	TCGA
TCGA.DD.AAVS.01A.11R.A41C.07	tumor	14.3214	TCGA
TCGA.RC.A7SF.01A.11R.A352.07	tumor	13.5529	TCGA
TCGA.G3.A25Z.01A.11R.A16W.07	tumor	13.9541	TCGA
TCGA.ZS.A9CD.01A.11R.A37K.07	tumor	13.454	TCGA
TCGA.DD.AACQ.01A.11R.A41C.07	tumor	14.7239	TCGA
TCGA.DD.A73A.01A.12R.A32O.07	tumor	14.3176	TCGA
TCGA.DD.AAVU.01A.11R.A41C.07	tumor	12.6191	TCGA
TCGA.CC.A7IK.01A.12R.A33R.07	tumor	9.57932	TCGA
TCGA.G3.A6UC.01A.21R.A33J.07	tumor	15.1994	TCGA
TCGA.2Y.A9H0.01A.11R.A38B.07	tumor	13.3113	TCGA
TCGA.G3.A7M9.01A.23R.A352.07	tumor	7.75489	TCGA
TCGA.BC.A10U.01A.11R.A131.07	tumor	14.5814	TCGA
TCGA.DD.A4NJ.01A.11R.A27V.07	tumor	12.2438	TCGA
TCGA.BD.A2L6.01A.11R.A213.07	tumor	15.584	TCGA
TCGA.ED.A66Y.01A.11R.A311.07	tumor	11.3767	TCGA
TCGA.5C.AAPD.01A.21R.A39D.07	tumor	11.4813	TCGA
TCGA.UB.A7MD.01A.12R.A352.07	tumor	13.4659	TCGA
TCGA.2Y.A9GX.01A.11R.A38B.07	tumor	13.9277	TCGA
TCGA.MI.A75C.01A.11R.A32O.07	tumor	12.8809	TCGA
TCGA.DD.AAW2.01A.11R.A41C.07	tumor	14.6633	TCGA
TCGA.ED.A8O6.01A.11R.A36F.07	tumor	7.63662	TCGA
TCGA.DD.A11A.01A.11R.A131.07	tumor	14.2986	TCGA
TCGA.BC.A3KG.01A.11R.A213.07	tumor	13.2621	TCGA
TCGA.FV.A3I0.01A.11R.A22L.07	tumor	5.78136	TCGA
TCGA.ZS.A9CF.02A.11R.A38B.07	tumor	11.8416	TCGA
TCGA.UB.A7MB.01A.11R.A33R.07	tumor	13.6834	TCGA
TCGA.BC.A10W.01A.11R.A131.07	tumor	14.1416	TCGA
TCGA.DD.A3A3.01A.11R.A22L.07	tumor	12.7198	TCGA
TCGA.G3.AAV3.01A.11R.A37K.07	tumor	14.3532	TCGA
TCGA.RG.A7D4.01A.12R.A33R.07	tumor	11.3004	TCGA
TCGA.DD.AAC9.01A.11R.A41C.07	tumor	14.6331	TCGA
TCGA.BD.A3EP.01A.11R.A22L.07	tumor	13.5078	TCGA
TCGA.ZP.A9CZ.01A.11R.A38B.07	tumor	14.1118	TCGA
TCGA.DD.AADO.01A.11R.A41C.07	tumor	9.35094	TCGA
TCGA.DD.A3A7.01A.11R.A22L.07	tumor	12.4996	TCGA
TCGA.G3.A25T.01A.11R.A16W.07	tumor	11.1383	TCGA
TCGA.WX.AA44.01A.11R.A39D.07	tumor	12.6237	TCGA
TCGA.DD.A4NF.01A.11R.A27V.07	tumor	14.7294	TCGA
TCGA.2Y.A9H4.01A.11R.A38B.07	tumor	13.838	TCGA
TCGA.4R.AA8I.01A.11R.A38B.07	tumor	13.5651	TCGA
TCGA.DD.AADW.01A.11R.A39D.07	tumor	11.3886	TCGA
TCGA.DD.A4ND.01A.11R.A266.07	tumor	10.1046	TCGA
TCGA.DD.AAE0.01A.11R.A41C.07	tumor	8.26209	TCGA
TCGA.DD.AAD0.01A.11R.A41C.07	tumor	6.04439	TCGA
TCGA.WJ.A86L.01A.12R.A39D.07	tumor	7.24793	TCGA
TCGA.CC.A7IG.01A.11R.A33J.07	tumor	12.4599	TCGA
TCGA.EP.A3JL.01A.11R.A213.07	tumor	13.656	TCGA
TCGA.ED.A5KG.01A.11R.A27V.07	tumor	10.7482	TCGA
TCGA.BC.A10Y.01A.11R.A131.07	tumor	13.2603	TCGA
TCGA.XR.A8TF.01A.11R.A36F.07	tumor	13.1264	TCGA
TCGA.DD.A1EJ.01A.11R.A155.07	tumor	12.2915	TCGA
TCGA.EP.A2KA.01A.11R.A180.07	tumor	13.1665	TCGA
TCGA.5R.AAAM.01A.12R.A41C.07	tumor	13.2091	TCGA
TCGA.DD.AACZ.01A.11R.A41C.07	tumor	9.89482	TCGA
TCGA.DD.AACS.01A.11R.A41C.07	tumor	14.2222	TCGA
TCGA.CC.A3MA.01A.11R.A213.07	tumor	10.4666	TCGA
TCGA.UB.A7MF.01A.11R.A33J.07	tumor	11.4372	TCGA
TCGA.DD.AACD.01A.11R.A41C.07	tumor	14.1617	TCGA
TCGA.DD.A39Z.01A.11R.A213.07	tumor	13.7628	TCGA
TCGA.G3.A5SK.01A.11R.A27V.07	tumor	14.5317	TCGA
TCGA.DD.AADL.01A.11R.A41C.07	tumor	15.1535	TCGA
TCGA.ED.A4XI.01A.11R.A266.07	tumor	14.5483	TCGA
TCGA.DD.AAEA.01A.11R.A41C.07	tumor	7.43463	TCGA
TCGA.EP.A12J.01A.11R.A131.07	tumor	15.0438	TCGA
TCGA.CC.5262.01A.01R.A131.07	tumor	12.9473	TCGA
TCGA.DD.AADF.01A.11R.A41C.07	tumor	11.1855	TCGA
TCGA.2Y.A9H8.01A.11R.A39D.07	tumor	11.1306	TCGA
TCGA.QA.A7B7.01A.11R.A32O.07	tumor	14.3928	TCGA
TCGA.DD.AAE6.01A.11R.A41C.07	tumor	14.5195	TCGA
TCGA.DD.AADG.01A.11R.A41C.07	tumor	15.0582	TCGA
TCGA.DD.AAVX.01A.11R.A41C.07	tumor	12.7746	TCGA
TCGA.DD.A3A2.01A.11R.A213.07	tumor	14.3086	TCGA
TCGA.DD.A73D.01A.12R.A32O.07	tumor	13.4179	TCGA
TCGA.FV.A4ZQ.01A.11R.A266.07	tumor	13.3916	TCGA
TCGA.ED.A8O5.01A.11R.A36F.07	tumor	12.6909	TCGA
TCGA.CC.A9FW.01A.11R.A37K.07	tumor	11.3832	TCGA
TCGA.CC.5264.01A.01R.A131.07	tumor	15.2839	TCGA
TCGA.DD.A1ED.01A.11R.A155.07	tumor	14.0185	TCGA
TCGA.G3.AAV5.01A.11R.A37K.07	tumor	13.5928	TCGA
TCGA.DD.AAVQ.01A.11R.A41C.07	tumor	11.5546	TCGA
TCGA.BC.A110.01A.11R.A131.07	tumor	13.1846	TCGA
TCGA.ED.A66X.01A.11R.A311.07	tumor	12.3969	TCGA
TCGA.DD.A39V.01A.11R.A213.07	tumor	12.7345	TCGA
TCGA.EP.A2KC.01A.11R.A213.07	tumor	14.0961	TCGA
TCGA.DD.A118.01A.11R.A131.07	tumor	15.4646	TCGA
TCGA.BC.A69I.01A.11R.A311.07	tumor	14.5452	TCGA
TCGA.DD.A113.01A.11R.A131.07	tumor	13.221	TCGA
TCGA.2Y.A9H6.01A.11R.A39D.07	tumor	13.892	TCGA
TCGA.MR.A520.01A.11R.A266.07	tumor	14.1111	TCGA
TCGA.EP.A3RK.01A.11R.A22L.07	tumor	12.4223	TCGA
TCGA.2Y.A9GS.01A.12R.A38B.07	tumor	14.4324	TCGA
TCGA.DD.AACY.01A.11R.A41C.07	tumor	14.1914	TCGA
TCGA.G3.AAV4.01A.11R.A38B.07	tumor	9.46761	TCGA
TCGA.CC.A9FS.01A.11R.A37K.07	tumor	14.8295	TCGA
TCGA.LG.A6GG.01A.11R.A311.07	tumor	9.0607	TCGA
TCGA.2Y.A9HA.01A.11R.A39D.07	tumor	13.1344	TCGA
TCGA.ZP.A9D2.01A.11R.A38B.07	tumor	12.0014	TCGA
TCGA.G3.A5SI.01A.31R.A27V.07	tumor	13.7878	TCGA
TCGA.ED.A7XO.01A.11R.A352.07	tumor	13.6603	TCGA
TCGA.DD.A4NL.01A.11R.A28V.07	tumor	14.393	TCGA
TCGA.DD.AACP.01A.11R.A41C.07	tumor	11.4969	TCGA
TCGA.MI.A75G.01A.11R.A32O.07	tumor	15.3089	TCGA
TCGA.DD.A4NK.01A.11R.A28V.07	tumor	14.6127	TCGA
TCGA.DD.A1EL.01A.11R.A155.07	tumor	10.792	TCGA
TCGA.FV.A3I1.01A.11R.A22L.07	tumor	10.5594	TCGA
TCGA.DD.A119.01A.11R.A131.07	tumor	12.9385	TCGA
TCGA.G3.A25S.01A.11R.A16W.07	tumor	12.8551	TCGA
TCGA.DD.AAE4.01A.11R.A41C.07	tumor	14.5188	TCGA
TCGA.PD.A5DF.01A.11R.A27V.07	tumor	14.0599	TCGA
TCGA.DD.AADP.01A.11R.A39D.07	tumor	13.5956	TCGA
TCGA.DD.AAD5.01A.11R.A41C.07	tumor	10.7715	TCGA
TCGA.CC.A7IE.01A.21R.A38B.07	tumor	7.8392	TCGA
TCGA.2Y.A9GZ.01A.11R.A39D.07	tumor	14.4982	TCGA
TCGA.BC.A10Z.01A.11R.A131.07	tumor	14.4728	TCGA
TCGA.RC.A6M6.01A.11R.A32O.07	tumor	14.2946	TCGA
TCGA.YA.A8S7.01A.11R.A37K.07	tumor	10.8857	TCGA
TCGA.CC.A5UE.01A.11R.A28V.07	tumor	13.8013	TCGA
TCGA.RC.A7SB.01A.21R.A352.07	tumor	14.1228	TCGA
TCGA.DD.AADA.01A.11R.A41C.07	tumor	14.3168	TCGA
TCGA.ED.A627.01A.12R.A311.07	tumor	13.9342	TCGA
TCGA.CC.A5UD.01A.11R.A28V.07	tumor	7.55459	TCGA
TCGA.BW.A5NQ.01A.11R.A27V.07	tumor	7.74819	TCGA
TCGA.DD.A4NP.01A.11R.A28V.07	tumor	14.7617	TCGA
TCGA.CC.A5UC.01A.11R.A28V.07	tumor	11.227	TCGA
TCGA.MI.A75I.01A.11R.A32O.07	tumor	14.9789	TCGA
TCGA.2Y.A9HB.01A.11R.A39D.07	tumor	14.4897	TCGA
TCGA.2V.A95S.01A.11R.A37K.07	tumor	12.6786	TCGA
TCGA.K7.A6G5.01A.11R.A311.07	tumor	14.6251	TCGA
TCGA.RC.A6M5.01A.11R.A32O.07	tumor	13.5513	TCGA
TCGA.KR.A7K2.01A.12R.A33R.07	tumor	14.3891	TCGA
TCGA.DD.A73E.01A.12R.A32O.07	tumor	12.9681	TCGA
TCGA.DD.A11B.01A.11R.A131.07	tumor	14.1282	TCGA
TCGA.DD.A4NA.01A.11R.A266.07	tumor	8.40088	TCGA
TCGA.G3.A5SM.01A.12R.A28V.07	tumor	13.8104	TCGA
TCGA.G3.A25Y.01A.11R.A16W.07	tumor	11.8086	TCGA
TCGA.DD.AADK.01A.11R.A41C.07	tumor	13.7012	TCGA
TCGA.ED.A97K.01A.21R.A38B.07	tumor	11.9144	TCGA
TCGA.DD.A1EA.01A.11R.A131.07	tumor	11.6443	TCGA
TCGA.ED.A7XP.01A.11R.A352.07	tumor	13.3666	TCGA
TCGA.BC.A69H.01A.11R.A311.07	tumor	15.2493	TCGA
TCGA.DD.AADY.01A.11R.A41C.07	tumor	12.3551	TCGA
TCGA.MR.A8JO.01A.12R.A36F.07	tumor	10.9009	TCGA
TCGA.BC.A216.01A.11R.A155.07	tumor	13.4351	TCGA
TCGA.BW.A5NO.01A.11R.A27V.07	tumor	13.1898	TCGA
TCGA.DD.AAE9.01A.11R.A41C.07	tumor	13.3472	TCGA
TCGA.WX.AA47.01A.11R.A39D.07	tumor	12.1718	TCGA
TCGA.DD.AACA.01A.11R.A41C.07	tumor	12.4569	TCGA
TCGA.DD.AADN.01A.11R.A41C.07	tumor	9.7364	TCGA
TCGA.DD.AAD8.01A.11R.A41C.07	tumor	14.1204	TCGA
TCGA.DD.AAW0.01A.11R.A41C.07	tumor	14.3241	TCGA
TCGA.BC.4072.01B.11R.A155.07	tumor	9.81698	TCGA
TCGA.G3.A3CI.01A.11R.A213.07	tumor	13.8805	TCGA
TCGA.HP.A5N0.01A.11R.A28V.07	tumor	15.1429	TCGA
TCGA.BC.A5W4.01A.11R.A28V.07	tumor	14.9721	TCGA
TCGA.DD.AACA.02B.11R.A41C.07	tumor	13.8955	TCGA
TCGA.DD.A1EB.01A.11R.A131.07	tumor	14.391	TCGA
TCGA.2Y.A9H2.01A.12R.A38B.07	tumor	11.1774	TCGA
TCGA.DD.AAVW.01A.11R.A41C.07	tumor	13.3916	TCGA
TCGA.DD.AACU.01A.11R.A41C.07	tumor	14.6365	TCGA
TCGA.DD.AACT.01A.11R.A41C.07	tumor	12.4712	TCGA
TCGA.UB.AA0U.01A.11R.A38B.07	tumor	13.548	TCGA
TCGA.DD.A3A5.01A.11R.A22L.07	tumor	15.0974	TCGA
TCGA.CC.A7II.01A.11R.A33J.07	tumor	6.62936	TCGA
TCGA.KR.A7K0.01A.12R.A33R.07	tumor	13.6502	TCGA
TCGA.DD.AAED.01A.12R.A41C.07	tumor	14.0798	TCGA
TCGA.5C.A9VH.01A.11R.A37K.07	tumor	14.0062	TCGA
TCGA.DD.A1EK.01A.11R.A213.07	tumor	12.5155	TCGA
TCGA.DD.AAEI.01A.11R.A41C.07	tumor	14.3521	TCGA
TCGA.DD.AAEE.01A.11R.A41C.07	tumor	14.2118	TCGA
TCGA.2Y.A9H5.01A.11R.A38B.07	tumor	13.1537	TCGA
TCGA.MI.A75E.01A.11R.A32O.07	tumor	14.3719	TCGA
TCGA.CC.A1HT.01A.11R.A131.07	tumor	10.7347	TCGA
TCGA.CC.A3MC.01A.11R.A22L.07	tumor	13.9322	TCGA
TCGA.UB.A7MC.01A.11R.A33R.07	tumor	14.1139	TCGA
TCGA.DD.A4NQ.01A.21R.A28V.07	tumor	13.5454	TCGA
TCGA.XR.A8TD.01A.12R.A39D.07	tumor	12.4579	TCGA
TCGA.DD.AAVP.01A.11R.A41C.07	tumor	14.3669	TCGA
TCGA.DD.A4NS.01A.11R.A311.07	tumor	13.9285	TCGA
TCGA.CC.A7IF.01A.11R.A33J.07	tumor	14.3796	TCGA
TCGA.DD.AACN.01A.11R.A41C.07	tumor	12.5943	TCGA
TCGA.DD.AADR.01A.11R.A41C.07	tumor	14.1481	TCGA
TCGA.2Y.A9GU.01A.11R.A38B.07	tumor	14.487	TCGA
TCGA.2Y.A9H3.01A.11R.A38B.07	tumor	11.8537	TCGA
TCGA.G3.AAV7.01A.11R.A38B.07	tumor	13.0538	TCGA
TCGA.DD.AAVY.01A.11R.A41C.07	tumor	12.2978	TCGA
TCGA.5R.AA1C.01A.11R.A41C.07	tumor	12.0546	TCGA
TCGA.DD.A1EC.01A.21R.A131.07	tumor	14.6898	TCGA
TCGA.NI.A4U2.01A.11R.A28V.07	tumor	16.4716	TCGA
TCGA.RC.A6M4.01A.11R.A32O.07	tumor	13.9304	TCGA
TCGA.BC.4073.01B.02R.A131.07	tumor	13.8453	TCGA
TCGA.DD.A4NG.01A.11R.A27V.07	tumor	8.33092	TCGA
TCGA.DD.AACV.01A.11R.A41C.07	tumor	14.6644	TCGA
TCGA.LG.A9QC.01A.11R.A37K.07	tumor	13.6439	TCGA
TCGA.DD.AAE2.01A.11R.A41C.07	tumor	15.1652	TCGA
TCGA.ZS.A9CG.01A.11R.A37K.07	tumor	14.2381	TCGA
TCGA.DD.A3A8.01A.11R.A22L.07	tumor	15.4352	TCGA
TCGA.5R.AA1D.01A.11R.A38B.07	tumor	12.5457	TCGA
TCGA.G3.AAV1.01A.11R.A38B.07	tumor	13.8019	TCGA
TCGA.BC.A112.01A.11R.A131.07	tumor	11.6129	TCGA
TCGA.CC.A9FV.01A.11R.A37K.07	tumor	1	TCGA
TCGA.DD.AAE3.01A.11R.A41C.07	tumor	14.5392	TCGA
TCGA.G3.A25U.01A.11R.A16W.07	tumor	12.9665	TCGA
TCGA.T1.A6J8.01A.11R.A32O.07	tumor	14.1045	TCGA
TCGA.DD.AAD1.01A.11R.A41C.07	tumor	13.6724	TCGA
TCGA.G3.A7M8.01A.11R.A33R.07	tumor	13.7315	TCGA
TCGA.DD.A4NV.01A.11R.A311.07	tumor	14.8823	TCGA
TCGA.CC.A123.01A.11R.A131.07	tumor	11.2883	TCGA
TCGA.CC.5261.01A.01R.A131.07	tumor	10.2808	TCGA
TCGA.ZP.A9D1.01A.11R.A38B.07	tumor	12.9778	TCGA
TCGA.G3.AAUZ.01A.11R.A38B.07	tumor	13.7082	TCGA
TCGA.K7.AAU7.01A.11R.A38B.07	tumor	10.5736	TCGA
TCGA.2Y.A9H1.01A.11R.A38B.07	tumor	13.4967	TCGA
TCGA.DD.AACE.01A.11R.A41C.07	tumor	13.1191	TCGA
TCGA.ED.A459.01A.11R.A266.07	tumor	14.1227	TCGA
TCGA.G3.AAV0.01A.11R.A37K.07	tumor	13.9863	TCGA
TCGA.2Y.A9H7.01A.11R.A39D.07	tumor	12.7503	TCGA
TCGA.DD.A4NE.01A.11R.A27V.07	tumor	14.5184	TCGA
TCGA.DD.AADM.01A.11R.A41C.07	tumor	14.4386	TCGA
TCGA.DD.A1EH.01A.11R.A131.07	tumor	6.88264	TCGA
TCGA.2Y.A9GT.01A.11R.A38B.07	tumor	13.9663	TCGA
TCGA.ED.A7PZ.01A.11R.A33R.07	tumor	10.3276	TCGA
TCGA.CC.A8HS.01A.11R.A36F.07	tumor	9.37069	TCGA
TCGA.XR.A8TG.01A.11R.A36F.07	tumor	13.7807	TCGA
TCGA.DD.AACF.01A.11R.A41C.07	tumor	7.19967	TCGA
TCGA.ED.A7PY.01A.11R.A33R.07	tumor	13.4069	TCGA
TCGA.CC.5258.01A.01R.A131.07	tumor	12.0244	TCGA
TCGA.CC.A3M9.01A.11R.A213.07	tumor	4.75489	TCGA
TCGA.DD.A39Y.01A.11R.A213.07	tumor	13.5967	TCGA
TCGA.ZP.A9CV.01A.11R.A38B.07	tumor	14.8856	TCGA
TCGA.BD.A3ER.01A.11R.A213.07	tumor	14.0511	TCGA
TCGA.DD.A3A9.01A.11R.A266.07	tumor	14.113	TCGA
TCGA.FV.A495.01A.11R.A266.07	tumor	13.0504	TCGA
TCGA.DD.A1EI.01A.11R.A131.07	tumor	15.441	TCGA
TCGA.ZP.A9D0.01A.11R.A37K.07	tumor	14.6095	TCGA
TCGA.G3.A3CJ.01A.11R.A213.07	tumor	14.7906	TCGA
TCGA.DD.AAVR.01A.11R.A41C.07	tumor	14.1981	TCGA
TCGA.BC.A217.01A.11R.A155.07	tumor	12.5587	TCGA
TCGA.DD.AAD3.01A.11R.A41C.07	tumor	14.2915	TCGA
TCGA.DD.AAC8.01A.11R.A41C.07	tumor	7.40088	TCGA
TCGA.KR.A7K8.01A.11R.A33J.07	tumor	14.2938	TCGA
TCGA.DD.AADJ.01A.11R.A41C.07	tumor	13.2845	TCGA
TCGA.ES.A2HS.01A.11R.A180.07	tumor	14.97	TCGA
TCGA.FV.A496.01A.11R.A266.07	tumor	13.8633	TCGA
TCGA.DD.AACA.02A.11R.A41C.07	tumor	13.3385	TCGA
