# Supplementary material for: Evaluation of the prognostic value of paraoxonase 1 in the recurrence and metastasis of hepatocellular carcinoma and establishment of a liver-specific predictive model of survival
Source: J Transl Med. 2018 Nov 26;16:327. doi: 10.1186/s12967-018-1707-0 (PMC6258254; doi:10.1186/s12967-018-1707-0)
Supplement: Supplementary file 4 — Additional file 4. Univariate and multivariate Cox proportional-hazard regression analysis for overall survivalin TCGA dataset (HCC). [file 12967_2018_1707_MOESM4_ESM.xlsx]

## Sheet: 工作表1
Additional file 4: Table S4: Cox proportional-hazard regression analysis for overall survival in TCGA dataset (HCC)
Variables	No.	Unvariable analysis			Multivariable analysis
		HR (95%CI)	P		HR (95%CI)	P
Gender
F	121	0.8851(0.6108-1.283)	0.52		0.7501(0.3693-1.523)	0.4262
M	247
Age
≤ 60	176	1.212(0.845-1.737)	0.297		1.5019(0.7576-2.977)	0.2441
>60	191
AFP(ug/L)
>20	131	1.794(1.143-2.816)	0.011		1.394(0.7190-2.703)	0.3254
≤ 20	146
Tumor AJCC stage
Stage I-II	255	2.541(1.731-3.731)	9.4e-07		1.0041(0.1040-9.698)	0.9972
Stage III-IV	89
Tumor Size
T1-T2	273	2.674(1.857-3.849)	1.23e-07		1.1398(0.1125-11.544)	0.9118
T3-T4	92
Tumor metastasis
M0	264	4.022 (1.264-12.8)	0.0185		3.9127(0.9533-16.059)	0.0583
M1	4
Tumor Nodes
N0	251	1.988(0.4872- 8.117)	0.338		NA	NA
N1	4
Child pugh classification
A	215	0.5516(0.2722-1.118)	0.0988		0.4125(0.1551-1.097)	0.076
B-C	22
