# Supplementary material for: Evaluation of the prognostic value of paraoxonase 1 in the recurrence and metastasis of hepatocellular carcinoma and establishment of a liver-specific predictive model of survival
Source: J Transl Med. 2018 Nov 26;16:327. doi: 10.1186/s12967-018-1707-0 (PMC6258254; doi:10.1186/s12967-018-1707-0)
Supplement: Supplementary file 5 — Additional file 5. GSEA for MSigDB pathways (KEGG, PID, REACTOME) [file 12967_2018_1707_MOESM5_ESM.xlsx]

## Sheet: kegs
Additional file 5: Table S5: GSEA for MSigDB pathways (KEGG, PID, REACTOME)
NAME	GS<br> follow link to MSigDB	GS DETAILS	Count	ES	NES	Pvalue
KEGG_DNA_REPLICATION	KEGG_DNA_REPLICATION	Details ...	36	0.523441	1.34801	0.002093
REACTOME_CELL_CYCLE	REACTOME_CELL_CYCLE	Details ...	145	0.452421	13245678	0.00122
KEGG_GAP_JUNCTION	KEGG_GAP_JUNCTION	Details ...	89	0.365664	1.31538	0.01286
KEGG_OOCYTE_MEIOSIS	KEGG_OOCYTE_MEIOSIS	Details ...	110	0.345268	1.28692	0.178138
KEGG_PROGESTERONE_MEDIATED_OOCYTE_MATURATION	KEGG_PROGESTERONE_MEDIATED_OOCYTE_MATURATION	Details ...	85	0.35524	1.28319	0.170385
KEGG_CHRONIC_MYELOID_LEUKEMIA	KEGG_CHRONIC_MYELOID_LEUKEMIA	Details ...	73	0.374217	1.27658	0.179381
KEGG_GLYCOSAMINOGLYCAN_BIOSYNTHESIS_HEPARAN_SULFATE	KEGG_GLYCOSAMINOGLYCAN_BIOSYNTHESIS_HEPARAN_SULFATE	Details ...	26	0.417162	1.2726	0.186235
KEGG_BLADDER_CANCER	KEGG_BLADDER_CANCER	Details ...	40	0.381227	1.26845	0.205339
KEGG_LEISHMANIA_INFECTION	KEGG_LEISHMANIA_INFECTION	Details ...	69	0.402033	1.24436	0.25
KEGG_PATHWAYS_IN_CANCER	KEGG_PATHWAYS_IN_CANCER	Details ...	323	0.306061	1.23659	0.164609
KEGG_WNT_SIGNALING_PATHWAY	KEGG_WNT_SIGNALING_PATHWAY	Details ...	149	0.313027	1.22503	0.208925
KEGG_GNRH_SIGNALING_PATHWAY	KEGG_GNRH_SIGNALING_PATHWAY	Details ...	101	0.313034	1.21965	0.208081
KEGG_GLYCOSAMINOGLYCAN_BIOSYNTHESIS_CHONDROITIN_SULFATE	KEGG_GLYCOSAMINOGLYCAN_BIOSYNTHESIS_CHONDROITIN_SULFATE	Details ...	22	0.426981	1.21884	0.240631
KEGG_P53_SIGNALING_PATHWAY	KEGG_P53_SIGNALING_PATHWAY	Details ...	66	0.30587	1.13266	0.285429
KEGG_APOPTOSIS	KEGG_APOPTOSIS	na	86	0.187621	0.66153	0.008673
PID_P53_DOWNSTREAM_PATHWAY	PID_P53_DOWNSTREAM_PATHWAY	na	134	-0.3	-1.17	0.00252
REACTOME_BIOLOGICAL_OXIDATIONS	REACTOME_BIOLOGICAL_OXIDATIONS	Details ...	137	0.681329	2.37237	0.0001
KEGG_PEROXISOME	KEGG_PEROXISOME	Details ...	78	0.76315	2.26859	0.0001
KEGG_BETA_ALANINE_METABOLISM	KEGG_BETA_ALANINE_METABOLISM	Details ...	22	0.786345	2.101	0.00084
KEGG_PPAR_SIGNALING_PATHWAY	KEGG_PPAR_SIGNALING_PATHWAY	Details ...	69	0.646296	2.09714	0.000892
REACTOME_INTRINSIC_PATHWAY	REACTOME_INTRINSIC_PATHWAY	Details ...	17	0.85358	2.09378	0.000918
KEGG_STEROID_HORMONE_BIOSYNTHESIS	KEGG_STEROID_HORMONE_BIOSYNTHESIS	Details ...	55	0.674605	2.07473	0.00126431
REACTOME_SYNTHESIS_OF_BILE_ACIDS_AND_BILE_SALTS	REACTOME_SYNTHESIS_OF_BILE_ACIDS_AND_BILE_SALTS	Details ...	19	0.873566	2.06852	0.00134379
REACTOME_SULFUR_AMINO_ACID_METABOLISM	REACTOME_SULFUR_AMINO_ACID_METABOLISM	Details ...	24	0.766703	2.06573	0.0012958
KEGG_BUTANOATE_METABOLISM	KEGG_BUTANOATE_METABOLISM	Details ...	34	0.759955	2.06162	0.00133431
