# Supplementary material for: Evaluation of the prognostic value of paraoxonase 1 in the recurrence and metastasis of hepatocellular carcinoma and establishment of a liver-specific predictive model of survival
Source: J Transl Med. 2018 Nov 26;16:327. doi: 10.1186/s12967-018-1707-0 (PMC6258254; doi:10.1186/s12967-018-1707-0)
Supplement: Supplementary file 6 — Additional file 6. Gene ontology (GO) enrichment analysis. [file 12967_2018_1707_MOESM6_ESM.xlsx]

## Sheet: GO
Additional file 6: Table S6: Gene ontology enrichment
Category	Term	Count	%	PValue	Genes	List Total	Pop Hits	Pop Total	Fold Enrichment	Bonferroni	Benjamini	FDR	type
GOTERM_CC_DIRECT	GO:0031090~organelle membrane	24	5.86797	1.19e-19	CYP3A4, CYP1B1, CYP1A1, CYP2B6, CYP2C9, CYP2C8, CYP26A1, CYP1A2, CYP3A43, CYP2A13, CYP4A11, UGT2B17, CYP39A1, CYP4A22, CYP7A1, CYP2A6, CYP2A7, UGT2B10, CYP4F2, SRD5A2, RDH16, UGT2B15, CYP8B1, UGT2B7	372	87	18224	13.5143	2.52e-17	2.52e-17	1.5e-16	CC
GOTERM_MF_DIRECT	GO:0020037~heme binding	27	6.60147	1.6e-18	CYP3A4, CYP1B1, CYP2B6, CYP11B2, HBM, CYP3A43, CBSL, CYP2A13, CYP39A1, CYP4A22, CYP7A1, HRG, HBD, NOS1, CYP11A1, CYP1A1, CYP2C9, CYP2C8, IDO2, CYP26A1, CYP1A2, CYP4A11, CYP2A6, CYP2A7, CYP4F2, NGB, CYP8B1	334	137	16881	9.96082	9.44e-16	9.44e-16	2.36e-15	MF
GOTERM_MF_DIRECT	GO:0005506~iron ion binding	26	6.35697	3.01e-16	CYP3A4, XDH, CYP1B1, CYP2B6, CYP11B2, HBM, BBOX1, CYP3A43, CYP2A13, CYP4A22, CYP39A1, CYP7A1, HBD, NOS1, CYP11A1, CYP1A1, CYP2C9, CYP2C8, CYP26A1, CYP1A2, CYP4A11, ALOX15, CYP2A6, CYP2A7, CYP4F2, CYP8B1	334	153	16881	8.58882	1.97e-13	9.84e-14	4.88e-13	MF
GOTERM_MF_DIRECT	GO:0019825~oxygen binding	16	3.91198	8.29e-15	CYP3A4, CYP1B1, CYP1A1, CYP2B6, CYP2C9, CYP2C8, HBM, CYP26A1, CYP1A2, CBSL, CYP2A13, CYP4A11, CYP2A7, NGB, CYP8B1, HBD	334	47	16881	17.2058	4.92e-12	1.64e-12	1.23e-11	MF
GOTERM_BP_DIRECT	GO:0019373~epoxygenase P450 pathway	11	2.68949	4.32e-13	CYP2A13, CYP4A11, CYP1B1, CYP1A1, CYP2B6, CYP2C9, CYP2C8, CYP2A6, CYP2A7, CYP1A2, CYP4F2	345	18	16792	29.7443	6.94e-10	6.94e-10	7.25e-10	BP
GOTERM_MF_DIRECT	GO:0016705~oxidoreductase activity,	15	3.66748	3.69e-12	CYP3A4, CYP1B1, CYP2B6, CYP2C9, CYP11B2, CYP2C8, CYP26A1, CYP3A43, CYP4A11, CYP39A1, CYP4A22, CYP2A6, CYP2A7, CYP4F2, CYP8B1	334	57	16881	13.3005	2.18e-09	5.44e-10	5.43e-09	MF
GOTERM_CC_DIRECT	GO:0005576~extracellular region	76	18.5819	6.7e-12	LYPD2, FGF19, BMP10, GDF2, PZP, MTRNR2L12, CNDP1, INS-IGF2, FGF17, IL13, DNASE1L3, AZGP1, TTR, WNT1, AGTR2, LPA, CFHR4, SPINT3, ANG, HAMP, SAA1, APOF, PROZ, GHR, EDDM3B, LRCOL1, SCUBE2, IL27, COLEC10, F9, CLEC4M, C8A, C8B, WFDC12, PPBP, TMPRSS11D, PROK1, DEFA3, SMR3A, MBL2, PPY, C9, C6, HSD17B13, CRLF1, SFTPA1, ANGPTL7, FNDC5, SAA2-SAA4, FCN3, INS, REN, FCN2, SERPINC1, HRG, HGFAC, SFTPB, WNT8B, G…	372	1610	18224	2.31254	1.42e-09	7.1e-10	8.47e-09	CC
GOTERM_BP_DIRECT	GO:0055114~oxidation-reduction process	41	10.0244	3.25e-11	XDH, CYP3A4, ASPDH, CYP1B1, CYP2B6, HSD17B13, CYP11B2, BBOX1, CYP3A43, MTHFD1, CYP2A13, CYP39A1, CYP4A22, TECRL, CYP7A1, DMGDH, HSD17B6, AKR7A3, DAO, SRD5A2, HPD, NOS1, CYP1A1, CYP11A1, CYP2C9, CYP2C8, IDO2, CYP26A1, STAB2, CYP1A2, ACADL, IYD, CYP4A11, ALOX15, CYP2A6, CYP2A7, CYP4F2, RDH16, CYP8B1, AKR1D1, PRODH	345	592	16792	3.3709	5.22e-08	2.61e-08	5.45e-08	BP
GOTERM_MF_DIRECT	GO:0004497~monooxygenase activity	14	3.42298	7.7e-11	CYP3A4, CYP1B1, CYP1A1, CYP2B6, CYP2C9, CYP2C8, CYP1A2, CYP3A43, CYP4A11, CYP39A1, CYP4A22, CYP2A7, CYP4F2, CYP8B1	334	58	16881	12.1998	4.55e-08	9.1e-09	1.14e-07	MF
GOTERM_BP_DIRECT	GO:0006805~xenobiotic metabolic process	15	3.66748	5.52e-10	CYP3A4, ACSM2B, CES2, CYP1B1, CYP2B6, CYP2C9, CYP2C8, NAT2, CYP26A1, CYP1A2, CYP2A13, GLYAT, NR1I2, AKR7A3, UGT2B15	345	78	16792	9.36009	8.86e-07	2.95e-07	9.25e-07	BP
GOTERM_BP_DIRECT	GO:0008202~steroid metabolic process	12	2.93399	7.28e-10	CYP3A4, UGT2B17, NR1I2, CYP1B1, CYP1A1, CYP2B6, CYP2C9, CYP2C8, HSD17B6, CYP2A6, UGT2B15, UGT2B7	345	43	16792	13.583	1.17e-06	2.92e-07	1.22e-06	BP
GOTERM_BP_DIRECT	GO:0042738~exogenous drug catabolic process	8	1.95599	1.03e-09	CYP3A4, NR1I2, NOS1, CYP2B6, CYP2C9, CYP2C8, CYP2A6, CYP1A2	345	12	16792	32.4483	1.66e-06	3.32e-07	1.73e-06	BP
GOTERM_BP_DIRECT	GO:0097267~omega-hydroxylase P450 pathway	7	1.71149	5.65e-09	CYP4A11, CYP1B1, CYP1A1, CYP2C9, CYP2C8, CYP1A2, CYP4F2	345	9	16792	37.8564	9.06e-06	1.51e-06	9.46e-06	BP
GOTERM_MF_DIRECT	GO:0008392~arachidonic acid epoxygenase activity	8	1.95599	6.13e-09	CYP2A13, CYP4A11, CYP2B6, CYP2C9, CYP2C8, CYP2A6, CYP2A7, CYP4F2	334	15	16881	26.9557	3.62e-06	6.04e-07	9.04e-06	MF
GOTERM_MF_DIRECT	GO:0008395~steroid hydroxylase activity	9	2.20049	2.42e-08	CYP3A4, CYP2A13, CYP1A1, CYP2B6, CYP2C9, CYP11B2, CYP2C8, CYP2A6, CYP2A7	334	26	16881	17.4953	1.43e-05	2.04e-06	3.56e-05	MF
GOTERM_MF_DIRECT	GO:0070330~aromatase activity	9	2.20049	3.38e-08	CYP3A4, CYP3A43, CYP2A13, CYP1B1, CYP1A1, CYP2B6, CYP2C8, CYP2A7, CYP1A2	334	27	16881	16.8473	2e-05	2.49e-06	4.98e-05	MF
GOTERM_CC_DIRECT	GO:0005615~extracellular space	59	14.4254	4.19e-08	BMP10, GDF2, CRHBP, FGF17, GPLD1, IL13, SPINK8, TTR, AZGP1, WNT1, CFHR3, SAA2, FRMD7, SAA1, ANG, HAMP, PROZ, GHR, EDDM3A, IL27, F9, CES5A, C8A, C8B, BPI, PPBP, DEFA3, XDH, MBL2, PPY, SPOCK3, CES4A, CRLF1, SFTPA1, INS, REN, SERPINC1, SERPINB13, HGFAC, SFTPB, WNT8B, CES2, FETUB, OPRPN, PLG, A1BG, GCG, TSLP, AFM, SOST, HPX, CXCL13, SPTBN2, PON1, MUC5AC, SELE, WNT7A, PON3, CSN2	372	1347	18224	2.14578	8.89e-06	2.96e-06	5.31e-05	CC
GOTERM_BP_DIRECT	GO:0017144~drug metabolic process	9	2.20049	4.52e-08	CYP3A4, UGT1A7, CYP1A1, CYP2B6, CYP2C9, CYP2C8, CYP2A6, CYP1A2, CYP4F2	345	27	16792	16.2242	7.25e-05	1.04e-05	7.57e-05	BP
GOTERM_MF_DIRECT	GO:0016712~oxidoreductase activity	7	1.71149	2.43e-07	CYP3A4, CYP1B1, CYP1A1, CYP2B6, CYP2A6, CYP2A7, CYP1A2	334	15	16881	23.5862	0.000143	1.59e-05	0.000358	MF
GOTERM_CC_DIRECT	GO:0070062~extracellular exosome	94	22.9829	7.76e-07	LYPD2, ADCY1, GDF2, PZP, GYPA, GPLD1, BBOX1, MTHFD1, AZGP1, TTR, WNT1, CFHR3, SLC2A5, SAA2, ANG, SAA1, PROZ, AKR7A3, SLC4A1, GUCA2B, SLC1A1, SLC22A2, HPD, GSTT2B, CRYAA, MYH3, PEBP4, KRT12, FBP1, F9, SLC3A1, PADI1, TMEM27, C8A, C8B, CTH, BPI, RHCG, KRT16, TMPRSS11D, KRT14, BHMT, HAO2, DEFA3, CD300LG, ABAT, CUX2, SLC27A2, AKR1D1, KRT6A, C9, C6, ALDOB, HBM, DPYS, CRNN, SEC14L3, SEC14L2, ANGPTL6, RE…	372	2811	18224	1.6382	0.000164	4.11e-05	0.000982	CC
GOTERM_MF_DIRECT	GO:0030170~pyridoxal phosphate binding	10	2.44499	1.59e-06	CBSL, ETNPPL, AADAT, SHMT1, CTH, ALAS2, SDS, ABAT, AGXT2, TAT	334	57	16881	8.867	0.000938	9.38e-05	0.00233999	MF
GOTERM_CC_DIRECT	GO:0072562~blood microparticle	15	3.66748	2.82e-06	PZP, C9, PLG, A1BG, C8A, AFM, CFHR3, HPX, FCN3, FCN2, PON1, SERPINC1, HRG, SLC4A1, HBD	372	152	18224	4.83447	0.000598	0.00012	0.00356833	CC
GOTERM_BP_DIRECT	GO:0006699~bile acid biosynthetic process	7	1.71149	2.96e-06	CYP39A1, CYP7A1, CYP8B1, SCP2, AKR1D1, SLC27A2, SLC27A5	345	21	16792	16.2242	0.00473818	0.000594	0.00495956	BP
GOTERM_MF_DIRECT	GO:0034875~caffeine oxidase activity	4	0.977995	3e-05	CYP3A4, CYP2C9, CYP2C8, CYP1A2	334	4	16881	50.5419	0.0175666	0.00160986	0.0441883	MF
GOTERM_CC_DIRECT	GO:0005789~endoplasmic reticulum membrane	37	9.04645	3.72e-05	CYP3A4, CYP1B1, CYP2B6, MFSD2A, SFTPA1, UGT1A7, CYP3A43, CYP2A13, CYP39A1, CYP4A22, CYP7A1, INSIG1, SRD5A2, SFTPB, HPD, MOGAT2, CYP1A1, CYP2C9, CYP2C8, ACER1, CYP26A1, CYP1A2, CYP4A11, UGT2B17, GRM6, CYP2A6, CYP2A7, TM4SF20, UGT2B10, CYP4F2, RDH16, UGT2B15, CYP8B1, SLC27A2, UGT2B7, SLC27A5, TM6SF2	372	862	18224	2.10279	0.00785523	0.00131351	0.047059	CC
